# Supplementary material for: Enhancing monitoring of rewilding progress through wildlife tracking and remote sensing
Source: PLoS One. 2021 Jul 9;16(7):e0253148. doi: 10.1371/journal.pone.0253148 (PMC8270134; doi:10.1371/journal.pone.0253148)
Supplement: S1 Appendix — (CSV) [file pone.0253148.s001.csv]

Species	ID	Sex	Date	Latitude	Longitude	Punto
OH	Bomba	F	03-12-2012	-28,62124	-57,35895	BI031212BA
OH	Emi	F	03-12-2012	-28,61488	-57,34304	EmI031212 S
OH	Formose�a	F	03-12-2012	-28,63303	-57,38485	FI031212BH
OH	Tusca	F	05-12-2012	-28,64298	-57,32172	TuI051212 M
OH	Tota	F	06-12-2012	-28,58834	-57,24519	TA061212 M
OH	Mishky	F	09-12-2012	-28,64418	-57,435	MI091212BA
OH	Renata	F	09-12-2012	-28,67337	-57,43413	ReI091212BA
OH	Bomba	F	10-12-2012	-28,62624	-57,36277	BI101212BA
OH	Emi	F	10-12-2012	-28,62407	-57,35164	EmI101212BA
OH	Emi	F	15-12-2012	-28,62082	-58,35709	EmI151212 S
OH	Mishky	F	17-12-2012	-28,64021	-57,45677	MI171212BH
OH	Renata	F	17-12-2012	-28,66687	-57,43232	ReA171212BA
OH	Renata	F	23-12-2012	-28,66522	-57,43372	ReI231212BA
OH	Formose�a	F	26-12-2012	-28,62417	-57,3985	FI261212BH
OH	Mishky	F	28-12-2012	-28,64346	-57,41819	MA281212BH
OH	Tusca	F	30-12-2012	-28,6373	-57,31336	TuI301212 M
OH	Tusca	F	30-12-2012	-28,63418	-57,31834	TuI301212BA
OH	Tota	F	02-01-2013	-28,6112	-57,26661	TALOC020113
OH	Tusca	F	02-01-2013	-28,62847	-57,3044	TuI020113 M
OH	Renata	F	03-01-2013	-28,66595	-57,43287	ReA030113BA
OH	Bomba	F	04-01-2013	-28,61742	-57,36048	BI040113BH
OH	Formose�a	F	04-01-2013	-28,62861	-57,38335	FI040113BH
OH	Mishky	F	07-01-2013	-28,641	-57,42658	MA070113BA
OH	Formose�a	F	09-01-2013	-28,61978	-57,36589	FI090113BH
OH	Renata	F	09-01-2013	-28,66917	-57,42986	ReI090113BA
OH	Tusca	F	10-01-2013	-28,63587	-57,31073	TuI100113 M
OH	Renata	F	12-01-2013	-28,66427	-57,43156	ReA120113 M
OH	Formose�a	F	14-01-2013	-28,62523	-57,39545	FI140113BH
OH	Formose�a	F	15-01-2013	-28,63622	-57,38327	FI150113BH
OH	Formose�a	F	16-01-2013	-28,61888	-57,37808	FI160113BH
OH	Tota	F	18-01-2013	-28,59528	-57,27713	TI180113 M
OH	Formose�a	F	21-01-2013	-28,63688	-57,40385	FI210113BH
OH	Renata	F	21-01-2013	-28,66983	-57,42867	ReA210113 M
OH	Bomba	F	22-01-2013	-28,61886	-57,33481	BI220113BH
OH	Tota	F	22-01-2013	-28,58273	-57,25375	TILOC220113?
OH	Tusca	F	23-01-2013	-28,64328	-57,32563	TuI230113 M
OH	Mishky	F	24-01-2013	-28,63508	-57,45518	MI240113BA
OH	Mishky	F	28-01-2013	-28,64022	-57,47234	MA280113BA
OH	Tota	F	28-01-2013	-28,5725	-57,23765	TI280113BA
OH	Bomba	F	29-01-2013	-28,62706	-57,3604	BI290113BH
OH	Renata	F	29-01-2013	-28,66987	-57,43291	ReI290113BA
OH	Tusca	F	30-01-2013	-28,63586	-57,31073	TuI300113 M
OH	Formose�a	F	01-02-2013	-28,63622	-57,37589	FI010213BH
OH	Mishky	F	06-02-2013	-28,64939	-57,42552	MI060213BH
OH	Renata	F	06-02-2013	-28,66756	-57,42524	ReI060213 M
OH	Bomba	F	07-02-2013	-28,62653	-57,36717	BI070213BA
OH	Formose�a	F	08-02-2013	-28,63148	-57,39102	FILOC080213BH
OH	Tota	F	09-02-2013	-28,59382	-57,25871	TI090213 M
OH	Bomba	F	11-02-2013	-28,61621	-57,3602	BI110213BH
OH	Renata	F	12-02-2013	-28,66496	-57,43333	ReI120213BA
OH	Tusca	F	12-02-2013	-28,63745	-57,31131	TuI120213 M
OH	Formose�a	F	13-02-2013	-28,63681	-57,40358	FI130213BH
OH	Mishky	F	15-02-2013	-28,64536	-57,44688	MI150213BA
OH	Tota	F	15-02-2013	-28,59249	-57,252	TI150213 M
OH	Bomba	F	16-02-2013	-28,63041	-57,32308	BI160213BH
OH	Tusca	F	16-02-2013	-28,63007	-57,31876	TuILOC160213
OH	Bomba	F	18-02-2013	-28,62132	-57,34241	BILOC180213
OH	Bomba	F	19-02-2013	-28,6331	-57,34335	BI190213BA
OH	Renata	F	21-02-2013	-28,66492	-57,43266	ReI210213BA
OH	Mishky	F	22-02-2013	-28,63304	-57,47625	MI220213BH
OH	Renata	F	23-02-2013	-28,66135	-57,42965	ReI230213BA
OH	Formose�a	F	24-02-2013	-28,63807	-57,37521	FI240213BH
OH	Tota	F	26-02-2013	-28,599	-57,26978	TA260213BA
OH	Tusca	F	26-02-2013	-28,63194	-57,31324	TuA260213 M
OH	Renata	F	27-02-2013	-28,66319	-57,42721	ReA270213 M
OH	Mishky	F	01-03-2013	-28,63735	-57,44075	MI010313BA
OH	Tota	F	05-03-2013	-28,59847	-57,25303	TI050313LOC
OH	Bomba	F	06-03-2013	-28,62716	-57,33672	BI060313 M
OH	Mishky	F	06-03-2013	-28,64336	-57,4348	MI060313BA
OH	Mishky	F	10-03-2013	-28,64309	-57,42116	MI100313BA
OH	Tota	F	15-03-2013	-28,59534	-57,2496	TI150313LOC
OH	Renata	F	17-03-2013	-28,66173	-57,42954	ReA170313BA
OH	Formose�a	F	21-03-2013	-28,63187	-57,39111	FI210313BH
OH	Mishky	F	21-03-2013	-28,64795	-57,45964	MI210513BA
OH	Poty	F	21-03-2013	-28,64635	-57,43665	PyA210513 S
OH	Bomba	F	22-03-2013	-28,63076	-57,32294	BA220313BH
OH	Tusca	F	22-03-2013	-28,63782	-57,31186	TuA220313 M
OH	Tota	F	23-03-2013	-28,60212	-57,27496	TI230313BH
OH	Mishky	F	25-03-2013	-28,63825	-57,45496	MA250313 M
OH	Tusca	F	29-03-2013	-28,6247	-57,30796	TuA290313 M
OH	Tota	F	30-03-2013	-28,59554	-57,24966	TI300313Loc
OH	Mishky	F	02-04-2013	-28,64013	-57,46455	MI020413BA
OH	Bomba	F	03-04-2013	-28,63018	-57,36071	BI030413BH
OH	Renata	F	03-04-2013	-28,66872	-57,42576	ReI030413M
OH	Formose�a	F	05-04-2013	-28,63854	-57,37487	FI050413BH
OH	Mishky	F	06-04-2013	-28,64791	-57,45972	MI060413BA
OH	Tota	F	07-04-2013	-28,58082	-57,24405	TI070413BH
OH	Tusca	F	07-04-2013	-28,62329	-57,30326	TuA070413M
OH	Renata	F	11-04-2013	-28,66562	-57,43021	ReA10413S
OH	Mishky	F	12-04-2013	-28,63531	-57,45527	MI120413BA
OH	Tota	F	13-04-2013	-28,59839	-57,26294	TA130413BA
OH	Poty	F	15-04-2013	-28,64555	-57,41105	PyI150413 S
OH	Tusca	F	16-04-2013	-28,62479	-57,31467	TuA160413M
OH	Mishky	F	17-04-2013	-28,6582	-57,44094	MI170413BA
OH	Bomba	F	18-04-2013	-28,63	-57,3606	BA180413BH
OH	Poty	F	18-04-2013	-28,644	-57,41826	PyA180413BH
OH	Poty	F	19-04-2013	-28,63784	-57,42365	PyA190413BA
OH	Renata	F	19-04-2013	-28,67154	-57,432	ReA190413S
OH	Renata	F	19-04-2013	-28,66984	-57,43284	ReA190413BH
OH	Bomba	F	20-04-2013	-28,63643	-57,36559	BI200413BA
OH	Poty	F	21-04-2013	-28,64129	-57,42533	PyA210413BA
OH	Bomba	F	22-04-2013	-28,62638	-57,34905	BA220413S
OH	Poty	F	22-04-2013	-28,64316	-57,42131	PyI220413BA
OH	Poty	F	23-04-2013	-28,64312	-57,42414	PyA230413BA
OH	Mishky	F	24-04-2013	-28,64847	-57,46004	MiI240413
OH	Poty	F	24-04-2013	-28,64503	-57,42521	PyI240413
OH	Poty	F	25-04-2013	-28,64087	-57,42578	PyA250413BA
OH	Tota	F	25-04-2013	-28,59349	-57,25581	LOCTA250413
OH	Poty	F	26-04-2013	-28,64746	-57,43743	PyI260413BA
OH	Renata	F	26-04-2013	-28,66538	-57,43371	ReI260413BH
OH	Poty	F	27-04-2013	-28,64751	-57,43769	PyA270413 S
OH	Tota	F	27-04-2013	-28,58802	-57,25279	TI270413BH
OH	Mishky	F	29-04-2013	-28,652	-57,42315	MI290413BA
OH	Poty	F	29-04-2013	-28,65033	-57,43057	PyI290413BA
OH	Poty	F	30-04-2013	-28,64811	-57,42907	PyI300413
OH	Poty	F	02-05-2013	-28,64983	-57,42888	PyA020513 S
OH	Bomba	F	03-05-2013	-28,63186	-57,35883	BI030513BA
OH	Poty	F	03-05-2013	-28,64886	-57,42914	PyA030513 S
OH	Poty	F	04-05-2013	-28,64958	-57,42679	PyA040513 S
OH	Mishky	F	06-05-2013	-28,64798	-57,45965	MI060513BA
OH	Poty	F	06-05-2013	-28,65076	-57,42519	PyI060513S
OH	Poty	F	07-05-2013	-28,66319	-57,43503	PyA070513BA
OH	Renata	F	07-05-2013	-28,66488	-57,4262	ReA070513 M
OH	Bomba	F	08-05-2013	-28,61863	-57,34504	BA080513BA
OH	Poty	F	08-05-2013	-28,66299	-57,43311	PyI080513BA
OH	Bomba	F	09-05-2013	-28,62667	-57,33649	BA090513 M
OH	Poty	F	09-05-2013	-28,65638	-57,42474	PyA090513S
OH	Bomba	F	11-05-2013	-28,62883	-57,32588	BALOC110513
OH	Poty	F	11-05-2013	-28,64505	-57,42546	PyA110513S
OH	Poty	F	13-05-2013	-28,64841	-57,4379	PyA130513 S
OH	Poty	F	14-05-2013	-28,64848	-57,43741	PyI140513 S
OH	Poty	F	15-05-2013	-28,64923	-57,43695	PyA150513 S
OH	Poty	F	17-05-2013	-28,64638	-57,43738	PyA170513 S
OH	Tota	F	17-05-2013	-28,60791	-57,26517	TI170513 M
OH	Renata	F	18-05-2013	-28,6709	-57,4288	ReA180513S
OH	Tusca	F	18-05-2013	-28,62306	-57,30146	TuA180513 M
OH	Poty	F	19-05-2013	-28,6479	-57,43636	PyA190513 S
OH	Bomba	F	20-05-2013	-28,62275	-57,34221	BI200513BH
OH	Tusca	F	22-05-2013	-28,62311	-57,30445	TuA220513 M
OH	Bomba	F	23-05-2013	-28,62963	-57,36076	BI230513BH
OH	Poty	F	24-05-2013	-28,64779	-57,43708	PyA240513 S
OH	Poty	F	26-05-2013	-28,6568	-57,4458	PyA260513 S
OH	Mishky	F	28-05-2013	-28,64869	-57,4276	MI280513BH
OH	Poty	F	28-05-2013	-28,64995	-57,44737	PyA280513S
OH	Bomba	F	29-05-2013	-28,62278	-57,34211	BI290513BH
OH	Bomba	F	29-05-2013	-28,62168	-57,34341	BI290513LOC
OH	Poty	F	31-05-2013	-28,64943	-57,44731	Py310513S
OH	Poty	F	03-06-2013	-28,64781	-57,43582	PyI030613BA
OH	Tota	F	03-06-2013	-28,58515	-57,25391	TI030613BH
OH	Tusca	F	03-06-2013	-28,63088	-57,30565	TuI030613 M
OH	Bomba	F	05-06-2013	-28,63037	-57,36053	BA050613BA
OH	Mishky	F	05-06-2013	-28,64841	-57,42933	MA050613BH
OH	Poty	F	05-06-2013	-28,64689	-57,42944	PyA050613BH
OH	Poty	F	06-06-2013	-28,64729	-57,42948	PyA060613BH
OH	Renata	F	06-06-2013	-28,67524	-57,42748	ReI060613 M
OH	Poty	F	07-06-2013	-28,64506	-57,42959	PyA070613BH
OH	Poty	F	10-06-2013	-28,64196	-57,42928	PyA100613BH
OH	Tota	F	11-06-2013	-28,59866	-57,26322	TI110613BH
OH	Tusca	F	11-06-2013	-28,61918	-57,29933	TuA110613 M
OH	Poty	F	12-06-2013	-28,6492	-57,42969	PyA120613BH
OH	Poty	F	13-06-2013	-28,64891	-57,42977	PyA130613BH
OH	Renata	F	13-06-2013	-28,66654	-57,43036	ReI130613 M
OH	Mishky	F	14-06-2013	-28,63192	-57,43169	MI140613 M
OH	Poty	F	15-06-2013	-28,64744	-57,44788	PyA150613 S
OH	Bomba	F	16-06-2013	-28,62976	-57,36084	BI160613BH
OH	Poty	F	17-06-2013	-28,65003	-57,44501	PyI170613 S
OH	Poty	F	19-06-2013	-28,65173	-57,43698	PyA190613 S
OH	Tota	F	20-06-2013	-28,58554	-57,24741	TA200613BA
OH	Poty	F	21-06-2013	-28,64659	-57,43694	PyI210613 S
OH	Tusca	F	21-06-2013	-28,62417	-57,30367	TuA210613 M
OH	Poty	F	22-06-2013	-28,64652	-57,43783	PyA220613 S
OH	Renata	F	22-06-2013	-28,6805	-57,43039	ReA220613 M
OH	Poty	F	24-06-2013	-28,65031	-57,44665	PyA240613 S
OH	Poty	F	25-06-2013	-28,64872	-57,45064	PyI250613BA
OH	Mishky	F	30-06-2013	-28,64566	-57,45256	MA300613BA
OH	Poty	F	30-06-2013	-28,64621	-57,44681	PoA300613BA
OH	Poty	F	01-07-2013	-28,64708	-57,44642	PyA010713 S
OH	Poty	F	03-07-2013	-28,65015	-57,44935	PyA030713BA
OH	Tota	F	04-07-2013	-28,6097	-57,26619	TA040713 M
OH	Tusca	F	04-07-2013	-28,62038	-57,30909	TuA040713 M
OH	Poty	F	05-07-2013	-28,6449	-57,44417	PyA050713 S
OH	Renata	F	05-07-2013	-28,66098	-57,42337	ReA050713 M
OH	Bomba	F	06-07-2013	-28,62354	-57,35904	BA060713BH
OH	Mishky	F	06-07-2013	-28,64197	-57,44653	MA060713 S
OH	Poty	F	06-07-2013	-28,64452	-57,44437	PyA060713 S
OH	Poty	F	08-07-2013	-28,64875	-57,44739	PyI080713 S
OH	Poty	F	10-07-2013	-28,64482	-57,4445	PyA100713BA
OH	Renata	F	10-07-2013	-28,66223	-57,4305	ReI100713 M
OH	Formose�a	F	11-07-2013	-28,63446	-57,39102	FI110713BH
OH	Poty	F	12-07-2013	-28,64705	-57,44572	PyI120713 S
OH	Poty	F	14-07-2013	-28,64944	-57,44889	PyA140713BA
OH	Renata	F	15-07-2013	-28,66981	-57,42044	ReA150713 M
OH	Tota	F	16-07-2013	-28,585	-57,25394	TI160713BA
OH	Tusca	F	16-07-2013	-28,62226	-57,30676	TuA160713 M
OH	Poty	F	17-07-2013	-28,64701	-57,4464	PyA170713 S
OH	Poty	F	19-07-2013	-28,64704	-57,44632	PyA190713 S
OH	Formose�a	F	20-07-2013	-28,63847	-57,37497	FI200713BH
OH	Poty	F	21-07-2013	-28,64714	-57,44893	PyA210713 S
OH	Poty	F	22-07-2013	-28,64654	-57,44757	PyA220713 S
OH	Renata	F	22-07-2013	-28,66095	-57,42574	ReA220713 M
OH	Formose�a	F	23-07-2013	-28,61816	-57,40263	FI230713BA
OH	Mishky	F	24-07-2013	-28,64566	-57,45119	MI240713BA
OH	Poty	F	24-07-2013	-28,64443	-57,44386	PyI240713 S
OH	Tusca	F	24-07-2013	-28,63625	-57,31037	TuA240713 M
OH	Poty	F	25-07-2013	-28,64878	-57,45107	PyI250713 S
OH	Poty	F	27-07-2013	-28,65043	-57,44416	PyA270713 S
OH	Poty	F	28-07-2013	-28,64647	-57,44517	PyA280713BA
OH	Poty	F	30-07-2013	-28,64896	-57,44779	PyI300713 S
OH	Renata	F	30-07-2013	-28,66397	-57,42566	ReI300713 M
OH	Mishky	F	01-08-2013	-28,64085	-57,4263	MI010813BA
OH	Poty	F	01-08-2013	-28,64888	-57,44764	PyI010813 S
OH	Tusca	F	01-08-2013	-28,62303	-57,31422	TuA010813BA
OH	Poty	F	03-08-2013	-28,64722	-57,44933	PyA030813BA
OH	Poty	F	05-08-2013	-28,64873	-57,4507	PyI050813BA
OH	Renata	F	05-08-2013	-28,66457	-57,42469	ReI050813 M
OH	Mishky	F	06-08-2013	-28,64625	-57,42957	MA060813BH
OH	Poty	F	06-08-2013	-28,64769	-57,44686	PyA060813 S
OH	Poty	F	08-08-2013	-28,64744	-57,4499	PyA080813 S
OH	Tusca	F	09-08-2013	-28,63179	-57,30947	TuA090813 M
OH	Poty	F	10-08-2013	-28,65101	-57,44762	PyA100813BA
OH	Poty	F	12-08-2013	-28,65053	-57,44815	PyA120813BA
OH	Poty	F	14-08-2013	-28,64672	-57,44951	PyA140813 S
OH	Poty	F	15-08-2013	-28,65377	-57,43808	PyA150813 M
OH	Renata	F	15-08-2013	-28,68313	-57,42973	ReA150813 M
OH	Tota	F	16-08-2013	-28,59559	-57,27738	TI160813BH
OH	Tusca	F	16-08-2013	-28,63193	-57,31404	TuI160813 M
OH	Mishky	F	17-08-2013	-28,64027	-57,45621	MA170813 M
OH	Poty	F	17-08-2013	-28,64595	-57,43636	PyA170813BA
OH	Poty	F	19-08-2013	-28,64902	-57,45007	PyA190813BA
OH	Poty	F	23-08-2013	-28,64108	-57,46223	PyA230813S
OH	Renata	F	23-08-2013	-28,66963	-57,42586	ReI230813M
OH	Mishky	F	25-08-2013	-28,64322	-57,41853	MI250813BH
OH	Poty	F	26-08-2013	-28,64623	-57,44954	PyA260813S
OH	Poty	F	28-08-2013	-28,64957	-57,44495	PyA280813S
OH	Tusca	F	28-08-2013	-28,6179	-57,31304	TuA280813BA
OH	Tota	F	29-08-2013	-28,59346	-57,25352	TA290813M
OH	Poty	F	01-09-2013	-28,64611	-57,44768	PyA010913S
OH	Poty	F	02-09-2013	-28,64496	-57,44649	PyA020913S
OH	Renata	F	02-09-2013	-28,68315	-57,42852	ReI020913M
OH	Poty	F	04-09-2013	-28,64421	-57,4493	PyA040613S
OH	Poty	F	06-09-2013	-28,63996	-57,46489	PyA060913BA
OH	Mishky	F	08-09-2013	-28,63555	-57,41975	MI080913BA
OH	Poty	F	09-09-2013	-28,63973	-57,4624	PyA090913BA
OH	Tusca	F	10-09-2013	-28,61863	-57,30532	TuA100913BH
OH	Poty	F	11-09-2013	-28,64882	-57,45854	PyA110913BA
OH	Tota	F	12-09-2013	-28,60211	-57,27286	TI120913BH
OH	Poty	F	13-09-2013	-28,65308	-57,44663	PyA130913BA
OH	Poty	F	16-09-2013	-28,65	-57,43855	PyI160913S
OH	Poty	F	19-09-2013	-28,64811	-57,46149	PyA190913BA
OH	Renata	F	19-09-2013	-28,67622	-57,41755	ReI190913M
OH	Mishky	F	20-09-2013	-28,64222	-57,44658	MI200913BA
OH	Poty	F	23-09-2013	-28,64023	-57,46226	PyI230913BA
OH	Tota	F	24-09-2013	-28,59272	-57,25861	TA240913M
OH	Poty	F	25-09-2013	-28,64121	-57,46488	PyA250913S
OH	Tusca	F	27-09-2013	-28,61984	-57,30589	TuI270913BH
OH	Poty	F	28-09-2013	-28,65023	-57,43986	PyI280913BA
OH	Poty	F	30-09-2013	-28,65241	-57,4397	PyA300913BA
OH	Mishky	F	02-10-2013	-28,63664	-57,45495	MI021013BA
OH	Renata	F	02-10-2013	-28,66288	-57,4272	ReA021013M
OH	Poty	F	03-10-2013	-28,64427	-57,44832	PyA031013S
OH	Poty	F	06-10-2013	-28,6466	-57,46039	PyA061013BA
OH	Tota	F	08-10-2013	-28,59773	-57,26472	TI081013BH
OH	Poty	F	09-10-2013	-28,65237	-57,43985	PyA091013S
OH	Renata	F	09-10-2013	-28,67717	-57,42741	ReI091013M
OH	Tusca	F	11-10-2013	-28,62176	-57,29722	TUI111013M
OH	Poty	F	12-10-2013	-28,63765	-57,45788	PyA121013BA
OH	Poty	F	15-10-2013	-28,64835	-57,4619	PyI151013BA
OH	Renata	F	16-10-2013	-28,67138	-57,42713	ReI161013M
OH	Poty	F	17-10-2013	-28,64642	-57,44972	PyA171013M
OH	Tota	F	22-10-2013	-28,60077	-57,2587	TI221013M
OH	Mishky	F	26-10-2013	-28,6398	-57,45721	MI261013BA
OH	Poty	F	28-10-2013	-28,64595	-57,46414	PyI281013BA
OH	Renata	F	28-10-2013	-28,66059	-57,42469	ReI281013M
OH	Tusca	F	28-10-2013	-28,61821	-57,3047	TuI281013BH
OH	Poty	F	29-10-2013	-28,64609	-57,45722	PyA291013BA
OH	Tota	F	31-10-2013	-28,60177	-57,26073	TI311013M
OH	Mishky	F	01-11-2013	-28,64945	-57,4301	MI011113BH
OH	Poty	F	01-11-2013	-28,64172	-57,44667	PyI011113BA
OH	Renata	F	06-11-2013	-28,6775	-57,43295	ReA061113BA
OH	Poty	F	07-11-2013	-28,64532	-57,46335	PyA071113BA
OH	Poty	F	10-11-2013	-28,64481	-57,44612	PyA101113BA
OH	Renata	F	12-11-2013	-28,65834	-57,42299	ReI121113M
OH	Tusca	F	13-11-2013	-28,62789	-57,29782	TuI131113M
OH	Mishky	F	14-11-2013	-28,63575	-57,43525	MI141113BH
OH	Poty	F	14-11-2013	-28,64713	-57,44595	PyI141113S
OH	Tota	F	16-11-2013	-28,59015	-57,24849	TI161113M
OH	Poty	F	18-11-2013	-28,64574	-57,46394	PyI181113BA
OH	Poty	F	21-11-2013	-28,64548	-57,46378	PyI211113BA
OH	Mishky	F	23-11-2013	-28,64358	-57,42382	MI231113BA
OH	Poty	F	24-11-2013	-28,64413	-57,44532	PyA241113BA
OH	Mishky	F	28-11-2013	-28,64493	-57,43368	MA281113BA
OH	Poty	F	29-11-2013	-28,64579	-57,46421	PyA291113BA
OH	Mishky	F	04-12-2013	-28,64343	-57,42345	MA041213BA
OH	Poty	F	07-12-2013	-28,643933	-57,465612	PyA071213BA
OH	Renata	F	07-12-2013	-28,673339	-57,432767	ReI071213M
OH	Tusca	F	09-12-2013	-28,618581	-57,315201	TuA091213BH
OH	Tusca	F	13-12-2013	-28,6206	-57,31248	TuI131213M
OH	Poty	F	15-12-2013	-28,64539	-57,46393	PyI151213BA
OH	Mishky	F	16-12-2013	-28,647758	-57,435785	MI161213BA
OH	Poty	F	16-12-2013	-28,64592	-57,46017	PyI161213BH
OH	Poty	F	17-12-2013	-28,64658	-57,45567	PyI171213S
OH	Tota	F	18-12-2013	-28,6019	-57,27754	TI181213BA
OH	Tusca	F	19-12-2013	-28,61528	-57,31075	TuI191213BH
OH	Renata	F	20-12-2013	-28,66059	-57,42944	ReI201213BA
OH	Emi	F	21-12-2013	-28,63011	-57,36076	Em211213BH
OH	Renata	F	22-12-2013	-28,65699	-57,4229	ReI221213M
OH	Mishky	F	29-12-2013	-28,64545	-57,44065	MI291213BA
OH	Tota	F	04-01-2014	-28,59624	-57,27184	TI040114BA
OH	Mishky	F	06-01-2014	-28,64606	-57,43296	MI060114BA
OH	Renata	F	06-01-2014	-28,67981	-57,43363	ReA060114BA
OH	Tusca	F	07-01-2014	-28,61659	-57,30614	TuI070114BA
OH	Mishky	F	09-01-2014	-28,63999	-57,43282	MA090114BA
OH	Renata	F	13-01-2014	-28,66848	-57,42603	ReA130114M
OH	Tota	F	14-01-2014	-28,58968	-57,251	TA140114M
OH	Tusca	F	14-01-2014	-28,63511	-57,30319	Tu140114M
OH	Tota	F	15-01-2014	-28,592481	-57,253785	TI150114M
OH	Mishky	F	17-01-2014	-28,646701	-57,42985	MI170114BA
OH	Renata	F	17-01-2014	-28,667981	-57,424481	ReI170114M
OH	Tota	F	21-01-2014	-28,604329	-57,265777	TA210114M
OH	Renata	F	27-01-2014	-28,660629	-57,430528	ReI270114BA
OH	Mishky	F	28-01-2014	-28,637677	-57,449752	MA280114BA
OH	Tota	F	28-01-2014	-28,588703	-57,252351	TA280114BH
OH	Tota	F	30-01-2014	-28,583501	-57,236716	TA300114BH
OH	Tusca	F	30-01-2014	-28,61394	-57,31119	TuI300114BH
OH	Renata	F	03-02-2014	-28,669575	-57,432374	ReI030214BA
OH	Mishky	F	04-02-2014	-28,637018	-57,421395	MA040214BA
OH	Mishky	F	06-02-2014	-28,646209	-57,43083	MA060214BA
OH	Tota	F	06-02-2014	-28,604497	-57,265498	TA060214M
OH	Tusca	F	06-02-2014	-28,64442	-57,31416	TuA060214M
OH	Renata	F	10-02-2014	-28,66006	-57,429297	ReI100214BA
OH	Mishky	F	14-02-2014	-28,63475	-57,43449	MA140214BH
OH	Mishky	F	14-02-2014	-28,63465	-57,43449	MA140214BH
OH	Tota	F	15-02-2014	-28,606668	-57,266306	TA150214M
OH	Tusca	F	15-02-2014	-28,6311	-57,29576	TuI150214M
OH	Mishky	F	16-02-2014	-28,630223	-57,436078	MI160214M
OH	Renata	F	18-02-2014	-28,667014	-57,431279	ReI180214M
OH	Tota	F	19-02-2014	-28,603346	-57,264134	TA190214M
OH	Tusca	F	19-02-2014	-28,64883	-57,32186	TuA190214M
OH	Mishky	F	20-02-2014	-28,6348	-57,45361	MI200214BA
OH	Mishky	F	04-03-2014	-28,645783	-57,418971	MI040314BA
OH	Renata	F	05-03-2014	-28,660774	-57,429438	ReI050314BA
OH	Tota	F	06-03-2014	-28,625908	-57,284836	TI060314M
OH	Tusca	F	06-03-2014	-28,62447	-57,29643	TuI060314M
OH	Tota	F	08-03-2014	-28,614494	-57,272307	TI080314M
OH	Mishky	F	11-03-2014	-28,63739	-57,440786	MI110314BA
OH	Renata	F	11-03-2014	-28,673764	-57,42575	ReA110314M
OH	Mishky	F	15-03-2014	-28,646794	-57,459171	MI150314BA
OH	Poty	F	17-03-2014	-28,64483	-57,46012	PyA170314BH
OH	Tota	F	17-03-2014	-28,589104	-57,248018	TI170314M
OH	Renata	F	18-03-2014	-28,673343	-57,432672	ReI180314BA
OH	Tusca	F	21-03-2014	-28,642608	-57,316017	TuA210314M
OH	Mishky	F	31-03-2014	-28,638888	-57,425208	MA310314BA
OH	Renata	F	31-03-2014	-28,669509	-57,423013	ReA310314M
OH	Tusca	F	02-04-2014	-28,621863	-57,288356	TuA020414M
OH	Tota	F	04-04-2014	-28,589293	-57,258395	TI040414BH
OH	Mishky	F	08-04-2014	-28,636807	-57,456252	MI080414BH
OH	Renata	F	08-04-2014	-28,66041	-57,429661	ReI080414BA
OH	Tota	F	15-04-2014	-28,598894	-57,261192	TA150414M
OH	Tusca	F	15-04-2014	-28,626211	-57,297819	TuI150414M
OH	Renata	F	16-04-2014	-28,661656	-57,430912	ReI160414M
OH	Renata	F	23-04-2014	-28,669808	-57,430327	ReA230414BA
OH	Mishky	F	25-04-2014	-28,63974	-57,425411	MI250414BA
OH	Renata	F	25-04-2014	-28,665168	-57,432636	ReA250414BA
OH	Tusca	F	26-04-2014	-28,625627	-57,296674	TuA260414M
OH	Tota	F	30-04-2014	-28,594456	-57,263614	TI300414BH
OH	Mishky	F	01-05-2014	-28,642025	-57,426881	MA01051BA
OH	Renata	F	01-05-2014	-28,660556	-57,429095	ReI010514BA
OH	Tusca	F	02-05-2014	-28,639769	-57,317727	TuA020514M
OH	Tota	F	07-05-2014	-28,583102	-57,236763	TI070514BH
OH	Mishky	F	08-05-2014	-28,643564	-57,423834	MI080514BA
OH	Renata	F	08-05-2014	-28,656992	-57,424164	ReA080514BA
OH	Mishky	F	09-05-2014	-28,618259	-57,357079	MA090514BH
OH	Tusca	F	12-05-2014	-28,647547	-57,321404	TuI120514M
OH	Mishky	F	15-05-2014	-28,64213	-57,429969	MI150514BH
OH	Renata	F	15-05-2014	-28,666879	-57,426842	ReI150514M
OH	Tota	F	15-05-2014	-28,605769	-57,266371	TA150514M
OH	Mishky	F	19-05-2014	-28,64602	-57,43302	MI190514BA
OH	Renata	F	23-05-2014	-28,657294	-57,422935	ReA230514M
OH	Tusca	F	23-05-2014	-28,619996	-57,289374	TuA230514M
OH	Mishky	F	27-05-2014	-28,643545	-57,42352	MI270514BA
OH	Tota	F	29-05-2014	-28,599734	-57,268242	TI290514BH
OH	Renata	F	30-05-2014	-28,669702	-57,433398	ReI300514BA
OH	Mishky	F	11-06-2014	-28,642159	-57,436432	MA110614S
OH	Renata	F	13-06-2014	-28,654397	-57,408791	ReI130614M
OH	Tusca	F	13-06-2014	-28,649316	-57,320448	TuA130614M
OH	Tota	F	15-06-2014	-28,626758	-57,390951	TA150614BA
OH	Mishky	F	16-06-2014	-28,640926	-57,413565	MI160614BH
OH	Tusca	F	19-06-2014	-28,638571	-57,302123	TuA190614M
OH	Mishky	F	21-06-2014	-28,637987	-57,45077	MA210614BA
OH	Renata	F	23-06-2014	-28,662655	-57,423101	ReA230614M
OH	Mishky	F	24-06-2014	-28,637482	-57,463787	MI240614BH
OH	Tota	F	25-06-2014	-28,616614	-57,274243	TI250614M
OH	Emi	F	30-06-2014	-28,626687	-57,374763	EmA300614BA
OH	Renata	F	02-07-2014	-28,656547	-57,414883	ReA020714M
OH	Tusca	F	04-07-2014	-28,630664	-57,294459	TuA040714M
OH	Mishky	F	10-07-2014	-28,640463	-57,419442	MA100714BH
OH	Tota	F	11-07-2014	-28,602043	-57,273838	TI110714BA
OH	Mishky	F	12-07-2014	-28,646194	-57,420091	MI120714BH
OH	Renata	F	14-07-2014	-28,657692	-57,42149	ReA140714M
OH	Tusca	F	16-07-2014	-28,62641	-57,29765	TuA160714M
OH	Tusca	F	25-07-2014	-28,63938	-57,32006	TuA250714M
OH	Mishky	F	27-07-2014	-28,635479	-57,462282	MI270714BA
OH	Renata	F	29-07-2014	-28,6603	-57,41637	ReA290714M
OH	Tota	F	30-07-2014	-28,60587	-57,26383	TA300714M
OH	Mishky	F	31-07-2014	-28,636628	-57,457469	MA310714BH
OH	Mishky	F	04-08-2014	-28,637605	-57,443611	MI040814S
OH	Mishky	F	08-08-2014	-28,644198	-57,43558	MI080814BA
OH	Renata	F	08-08-2014	-28,673952	-57,427927	ReA080814M
OH	Tusca	F	09-08-2014	-28,647531	-57,328072	TuA090814M
OH	Mishky	F	10-08-2014	-28,644143	-57,435537	MI100814BA
OH	Mishky	F	14-08-2014	-28,632693	-57,430636	MA140814BA
OH	Tota	F	14-08-2014	-28,5878	-57,242915	TI140814M
OH	Mishky	F	18-08-2014	-28,644281	-57,435581	MI180814BA
OH	Mishky	F	20-08-2014	-28,637724	-57,419837	MA200814BA
OH	Renata	F	21-08-2014	-28,651694	-57,411596	ReA210814BA
OH	Tusca	F	22-08-2014	-28,621715	-57,28884	TuA220814M
OH	Mishky	F	23-08-2014	-28,640145	-57,416759	MI230814BH1
OH	Mishky	F	23-08-2014	-28,640523	-57,417664	MI230814BH
OH	Renata	F	31-08-2014	-28,652257	-57,416801	ReI310814S
OH	Mishky	F	01-09-2014	-28,643208	-57,435071	MI010914BA
OH	Tota	F	01-09-2014	-28,606343	-57,262999	TI010914M
OH	Tusca	F	02-09-2014	-28,630883	-57,296967	TuA020914M
OH	Mishky	F	05-09-2014	-28,635083	-57,435438	MA050914BA
OH	Enea	F	07-09-2014	-28,644305	-57,419342	OsoMuer
OH	Tusca	F	09-09-2014	-28,622821	-57,314919	TuA090914BA
OH	Mishky	F	13-09-2014	-28,631425	-57,430628	MA130914BH
OH	Renata	F	15-09-2014	-28,65766	-57,408886	ReI150914M
OH	Tota	F	16-09-2014	-28,602814	-57,270987	TI160914BH
OH	Tusca	F	18-09-2014	-28,63055	-57,30206	TuA180914M
OH	Mishky	F	19-09-2014	-28,63183	-57,435064	MI190914BA
OH	Renata	F	28-09-2014	-28,64944	-57,40303	Re280914BA
OH	Tota	F	01-10-2014	-28,60579	-57,26624	TI011014M
OH	Tusca	F	01-10-2014	-28,62473	-57,29514	TuA011014M
OH	Mishky	F	03-10-2014	-28,632312	-57,439263	MA031014BH
OH	Renata	F	07-10-2014	-28,64779	-57,40793	ReI071014BA
OH	Renata	F	14-10-2014	-28,63729	-57,39751	ReI141014BH
OH	Mishky	F	16-10-2014	-28,645712	-57,419816	MI161014BA
OH	Tusca	F	16-10-2014	-28,62084	-57,29982	TuI161014M
OH	Tota	F	18-10-2014	-28,58358	-57,25571	TI181014BA
OH	Mishky	F	20-10-2014	-28,63142	-57,432141	MA201014M
OH	Renata	F	20-10-2014	-28,66985	-57,43292	ReI201014BA
OH	Tota	F	21-10-2014	-28,58975	-57,24669	TI211014M
OH	Mishky	F	24-10-2014	-28,645876	-57,433248	MI241014BA
OH	Mishky	F	26-10-2014	-28,641944	-57,439239	MI261014S
OH	Renata	F	27-10-2014	-28,64762	-57,4083	ReI271014BA
OH	Mishky	F	28-10-2014	-28,640028	-57,450386	MI281014BA
OH	Mishky	F	06-11-2014	-28,642551	-57,409221	MA061114BA
OH	Tota	F	08-11-2014	-28,59136	-57,25045	TA081114M
OH	Tusca	F	08-11-2014	-28,62984	-57,2974	TuI081114M
OH	Mishky	F	10-11-2014	-28,645058	-57,433805	MI101114BA
OH	Renata	F	11-11-2014	-28,67035	-57,43306	ReI111114BA
OH	Tota	F	15-11-2014	-28,59229	-57,26119	TI151114BH
OH	Tusca	F	17-11-2014	-28,62261	-57,28987	TuI171114M
OH	Mishky	F	20-11-2014	-28,63571	-57,4227	MA201114BA
OH	Mishky	F	20-11-2014	-28,635707	-57,422704	MI201114BA
OH	Renata	F	20-11-2014	-28,66012	-57,42957	ReI201114BA
OH	Tota	F	24-11-2014	-28,59292	-57,25221	TI241114M
OH	Mishky	F	25-11-2014	-28,644735	-57,424446	MI251114BA
OH	Renata	F	27-11-2014	-28,65526	-57,42494	ReI271114BA
OH	Renata	F	30-11-2014	-28,65359	-57,4221	ReI301114BA
OH	Tota	F	03-12-2014	-28,59079	-57,24985	TA031214M
OH	Tusca	F	03-12-2014	-28,62617	-57,29657	TuA031214M
OH	Renata	F	08-12-2014	-28,65219	-57,4155	ReI081214BA
OH	Tota	F	09-12-2014	-28,59307	-57,25098	TA091214M
OH	Mishky	F	10-12-2014	-28,639004	-57,450079	MA101214BA
OH	Tota	F	14-12-2014	-28,59389	-57,25473	TI141214M
OH	Mishky	F	18-12-2014	-28,644143	-57,436148	MA181214BA
OH	Renata	F	18-12-2014	-28,66939	-57,43177	ReI181214BA
OH	Tota	F	18-12-2014	-28,59031	-57,2489	TI181214M
OH	Tusca	F	24-12-2014	-28,63293	-57,33572	TuA241214M
OH	Mishky	F	26-12-2014	-28,644818	-57,417633	MA261214S
OH	Tota	F	26-12-2014	-28,59981	-57,26968	TI261214BA
OH	Renata	F	28-12-2014	-28,64902	-57,40849	ReA281214BA
OH	Mishky	F	06-01-2015	-28,64591	-57,433	MI060115BA
OH	Renata	F	07-01-2015	-28,65548	-57,4235	ReI070115BA
OH	Tusca	F	08-01-2015	-28,61755	-57,30481	TuA080115BH
OH	Tota	F	09-01-2015	-28,59032	-57,25072	TI090115M
OH	Mishky	F	12-01-2015	-28,643399	-57,434813	MI120115BA
OH	Renata	F	13-01-2015	-28,66709	-57,4328	ReI130115BA
OH	Tota	F	14-01-2015	-28,59069	-57,2571	TI140115M
OH	Tota	F	16-01-2015	-28,594227	-57,259075	TA160115M
OH	Tusca	F	16-01-2015	-28,63477	-57,31427	TuA160115M
OH	Renata	F	17-01-2015	-28,670386	-57,433062	ReI170115BA
OH	Mishky	F	20-01-2015	-28,64398	-57,42141	MI200115BA
OH	Renata	F	21-01-2015	-28,66044	-57,42836	ReA210115BA
OH	Mishky	F	22-01-2015	-28,64633	-57,42959	MA220115BH
OH	Tota	F	23-01-2015	-28,5823	-57,2542	TI230115BA
OH	Mishky	F	27-01-2015	-28,63978	-57,43531	MI270115BA
OH	Tusca	F	28-01-2015	-28,64384	-57,31935	TuI280115M
OH	Renata	F	29-01-2015	-28,65276	-57,41383	ReI290115BA
OH	Tota	F	31-01-2015	-28,59851	-57,26384	TA310115BH
OH	Mishky	F	04-02-2015	-28,637885	-57,446657	MI040215BA
OH	Renata	F	04-02-2015	-28,65583	-57,42321	ReI040215BA
OH	Mishky	F	06-02-2015	-28,64621	-57,43083	MA060215BA
OH	Mishky	F	06-02-2015	-28,634386	-57,449862	MA060514BA
OH	Tota	F	07-02-2015	-28,599902	-57,269783	TI070215BA
OH	Tusca	F	11-02-2015	-28,622871	-57,297738	TuA110215M
OH	Tota	F	12-02-2015	-28,594683	-57,254801	TI120215M
OH	Mishky	F	13-02-2015	-28,638066	-57,44913	MA130215BA
OH	Renata	F	13-02-2015	-28,656884	-57,422913	ReI130215M
OH	Renata	F	16-02-2015	-28,660125	-57,418527	ReI160215M
OH	Tota	F	17-02-2015	-28,58932	-57,258252	TI170215BH
OH	Renata	F	21-02-2015	-28,65242	-57,41975	ReA210215BA
OH	Tusca	F	26-02-2015	-28,617058	-57,299785	TuI260215M
OH	Tota	F	27-02-2015	-28,592279	-57,252739	TI270215M
OH	Mishky	F	28-02-2015	-28,629565	-57,435428	MI280215M
OH	Renata	F	02-03-2015	-28,66009	-57,42355	ReI020315M
OH	Mishky	F	05-03-2015	-28,634111	-57,454761	MI050315BA
OH	Tota	F	07-03-2015	-28,59852	-57,26323	TI070315BH
OH	Tusca	F	09-03-2015	-28,64353	-57,33249	TuA090315M
OH	Mishky	F	10-03-2015	-28,646866	-57,417392	MI100315BH
OH	Renata	F	10-03-2015	-28,66917	-57,42993	ReI100315BA
OH	Tota	F	12-03-2015	-28,58904	-57,25821	TI120315BH
OH	Renata	F	18-03-2015	-28,66179	-57,42439	ReI180315M
OH	Tota	F	21-03-2015	-28,59469	-57,25492	TI210315M
OH	Tusca	F	21-03-2015	-28,64308	-57,32228	TuI210315M
OH	Mishky	F	25-03-2015	-28,649303	-57,435897	MI250315BA
OH	Renata	F	25-03-2015	-28,65345	-57,41943	ReI250315BA
OH	Renata	F	03-04-2015	-28,65216	-57,41856	ReI030415M
OH	Tota	F	05-04-2015	-28,60662	-57,2634	TI050415M
OH	Tusca	F	07-04-2015	-28,63645	-57,31233	TuI070415M
OH	Mishky	F	08-04-2015	-28,634399	-57,448472	MI080415BA
OH	Mishky	F	13-04-2015	-28,644929	-57,418775	MI130415BH
OH	Renata	F	13-04-2015	-28,65661	-57,42354	ReI130415BA
OH	Tota	F	14-04-2015	-28,58289	-57,23655	TA140415BA
OH	Tusca	F	14-04-2015	-28,63734	-57,32021	TuA140415BA
OH	Mishky	F	20-04-2015	-28,629348	-57,433055	MI200415M
OH	Renata	F	20-04-2015	-28,657723	-57,419119	ReI200415M
OH	Tota	F	21-04-2015	-28,602085	-57,26266	TI210415M
OH	Tusca	F	23-04-2015	-28,64876	-57,32407	TUA230415M
OH	Mishky	F	27-04-2015	-28,63077	-57,43507	MI270415BA
OH	Renata	F	27-04-2015	-28,66689	-57,42808	ReA270415M
OH	Tota	F	28-04-2015	-28,600061	-57,269765	TI280415BA
OH	Tusca	F	29-04-2015	-28,62457	-57,31473	TUA290415BA
OH	Renata	F	04-05-2015	-28,6623	-57,42614	ReI040515M
OH	Tota	F	06-05-2015	-28,59482	-57,25469	TA060515M
OH	Mishky	F	07-05-2015	-28,64628	-57,42016	MI070515BH
OH	Tusca	F	08-05-2015	-28,64104	-57,32998	TUA080515M
OH	Mishky	F	13-05-2015	-28,63566	-57,42609	MI130515M
OH	Renata	F	14-05-2015	-28,655	-57,42362	ReI140515BA
OH	Renata	F	19-05-2015	-28,66704	-57,41876	ReA190515M
OH	Tota	F	19-05-2015	-28,598624	-57,263553	TI190515BH
OH	Mishky	F	20-05-2015	-28,64644	-57,42035	MI200515BH
OH	Mishky	F	24-05-2015	-28,646115	-57,421906	MA240515BA
OH	Tota	F	25-05-2015	-28,59238	-57,250993	TI250515M
OH	Renata	F	27-05-2015	-28,6647	-57,41954	REI270515M
OH	Tusca	F	27-05-2015	-28,649224	-57,334152	TuA270515M
OH	Mishky	F	01-06-2015	-28,646	-57,42975	MI010615BH
OH	Renata	F	05-06-2015	-28,65446	-57,41895	ReI050615M
OH	Tusca	F	06-06-2015	-28,640319	-57,319294	TuA060615M
OH	Tota	F	13-06-2015	-28,583787	-57,243678	TA130615BH
OH	Mishky	F	17-06-2015	-28,646807	-57,420539	MA1700615BA
OH	Renata	F	17-06-2015	-28,65304	-57,420957	ReA170615BA
OH	Tusca	F	20-06-2015	-28,618681	-57,306545	TuI200615BA
OH	Mishky	F	24-06-2015	-28,651399	-57,423546	MI240615BH
OH	Mishky	F	24-06-2015	-28,63748	-57,46379	MI240615BH
OH	Renata	F	24-06-2015	-28,663545	-57,427567	ReA240615M
OH	Tota	F	24-06-2015	-28,617433	-57,276981	TA240615M
OH	Mishky	F	28-06-2015	-28,647681	-57,428876	MI280615BH
OH	Renata	F	01-07-2015	-28,66817	-57,412794	ReI010715M
OH	Tusca	F	02-07-2015	-28,641804	-57,314343	TuI020715M
OH	Tota	F	03-07-2015	-28,604204	-57,278138	TI030715M
OH	Mishky	F	13-07-2015	-28,64476	-57,4301	MA120715BH
OH	Tota	F	15-07-2015	-28,583296	-57,236746	TI150715BH
OH	Renata	F	16-07-2015	-28,669981	-57,432583	ReI160715BA
OH	Tota	F	29-07-2015	-28,60832	-57,268626	TI290715M
OH	Tota	F	29-07-2015	-28,60741	-57,29661	188
OH	Tusca	F	29-07-2015	-28,651991	-57,329337	TuI290715M
OH	Mishky	F	30-07-2015	-28,644756	-57,430098	MA120715BH
OH	Mishky	F	30-07-2015	-28,636284	-57,463066	MA300715BA
OH	Renata	F	31-07-2015	-28,662395	-57,418391	ReI310715M
OH	Tusca	F	31-07-2015	-28,6065	-57,29764	TuA310715
OH	Renata	F	01-08-2015	-28,660539	-57,415781	ReI010815M
OH	Renata	F	02-08-2015	-28,660493	-57,415914	ReI020815M
OH	Tota	F	11-08-2015	-28,62085	-57,2783	TA110815M
OH	Renata	F	14-08-2015	-28,65703	-57,40874	REI140815M
OH	Mishky	F	23-08-2015	-28,638891	-57,44429	MA230815S
OH	Tota	F	25-08-2015	-28,61923	-57,27912	TI250815M
OH	Tusca	F	25-08-2015	-28,6459	-57,32968	TUI250815M
OH	Renata	F	27-08-2015	-28,66477	-57,41278	REI170815M
OH	Mishky	F	03-09-2015	-28,649651	-57,440028	MI030915BA
OH	Renata	F	03-09-2015	-28,658439	-57,420788	ReA030915M
OH	Tota	F	13-09-2015	-28,58831	-57,25419	TA130915BA
OH	Renata	F	22-09-2015	-28,6708	-57,42987	REI220915M
OH	Tota	F	23-09-2015	-28,60843	-57,26849	TI230915M
OH	Tusca	F	23-09-2015	-28,64601	-57,33343	TUI230915M
OH	Mishky	F	05-10-2015	-28,64632	-57,42026	MI051015BH
OH	Renata	F	05-10-2015	-28,65402	-57,40939	REA051015M
OH	Tota	F	06-10-2015	-28,59729	-57,26987	TI061015BH
OH	Renata	F	16-10-2015	-28,67266	-57,43116	ReI161015M
OH	Mishky	F	17-10-2015	-28,64985	-57,42123	MI171015BA
OH	Mishky	F	21-10-2015	-28,63758	-57,4325	MI211015S
OH	Tusca	F	24-10-2015	-28,64801	-57,32178	TuI241015M
OH	Mishky	F	26-10-2015	-28,63683	-57,44629	MI261015S
OH	Tusca	F	27-10-2015	-28,63258	-57,32369	TuA271015M
OH	Mishky	F	02-11-2015	-28,64848	-57,43008	MA021115BA
OH	Renata	F	02-11-2015	-28,66704	-57,43237	REI021115BA
OH	Tota	F	02-11-2015	-28,60727	-57,26806	TA021115M
OH	Renata	F	12-11-2015	-28,65289	-57,41555	REA121115BA
OH	Tota	F	17-11-2015	-28,5957	-57,26564	TI171115BA
OH	Mishky	F	18-11-2015	-28,64338	-57,43492	MA181115BA
OH	Tusca	F	18-11-2015	-28,64298	-57,3221	TUI181115M
OH	Mishky	F	21-11-2015	-28,64414	-57,42243	MI211115BA
OH	Renata	F	26-11-2015	-28,66915	-57,42992	ReI261115M
OH	Renata	F	28-11-2015	-28,66839	-57,42933	ReI281115M
OH	Mishky	F	02-12-2015	-28,64701	-57,4188	MA021215BA
OH	Tota	F	05-12-2015	-28,60181	-57,2774	TI051215BH
OH	Tusca	F	08-12-2015	-28,63682	-57,32836	TuA081215M
OH	Mishky	F	10-12-2015	-28,64653233	-57,43278922	MA101215BA
OH	Tota	F	12-12-2015	-28,59521	-57,26396	TI121215BA
OH	Tusca	F	17-12-2015	-28,63856	-57,33043	TuA171215M
OH	Tota	F	20-12-2015	-28,59382	-57,2512	TA201215M
OH	Mishky	F	24-12-2015	-28,63639	-57,41312	MA241215BA
OH	Tota	F	26-12-2015	-28,59132	-57,25241	TA261215M
OH	Tusca	F	30-12-2015	-28,63284	-57,32444	TuI301216M
OH	Tota	F	05-01-2016	-28,592843	-57,261535	TI050116BH
OH	Mishky	F	11-01-2016	-28,644503	-57,421631	MI110116BA
OH	Tota	F	18-01-2016	-28,59447861	-57,26363017	TI180116BA
OH	Tota	F	02-02-2016	-28,587266	-57,253616	TI020216BH
OH	Mishky	F	09-02-2016	-28,645994	-57,429662	MI090216BH
OH	Tota	F	10-02-2016	-28,59271	-57,250894	TI100216M
OH	Mishky	F	03-03-2016	-28,639352	-57,447768	MA030316S
OH	Mishky	F	18-03-2016	-28,641765	-57,446997	MI180316BA
OH	Mishky	F	29-03-2016	-28,65086988	-57,42357298	MisI290316BA
OH	Mishky	F	11-04-2016	-28,64841	-57,434254	MI110416BA
OH	Mishky	F	12-04-2016	-28,64804333	-57,43258185	MiA120415BA
OH	Mishky	F	24-05-2016	-28,637817	-57,42247	MI250516S
OH	Mishky	F	16-06-2016	-28,64678135	-57,42937284	MA160616BH
OH	Mishky	F	01-07-2016	-28,65005893	-57,43614064	MskA010716BA
OH	Mishky	F	26-07-2016	-28,651853	-57,436954	MA260716S
OH	Mishky	F	30-07-2016	-28,637549	-57,424887	MA300716S
OH	Mishky	F	27-08-2016	-28,633016	-57,432994	MI270816BA
OH	Mishky	F	11-09-2016	-28,64235344	-57,43525014	MA100816M
OH	Mishky	F	21-09-2016	-28,646109	-57,412813	MA210916P
OH	Mishky	F	10-10-2016	-28,644609	-57,433717	MI101016BA
OH	Mishky	F	05-11-2016	-28,650224	-57,433049	MiA51116BA
OH	Mishky	F	26-11-2016	-28,631114	-57,432335	MA261116M
OH	Mishky	F	06-12-2016	-28,640176	-57,434268	MIA061216BH
OH	Mishky	F	14-12-2016	-28,63867228	-57,45079891	MiI141216BA
OH	Mishky	F	24-12-2016	-28,64557344	-57,42910864	MisI241216BH
OH	Mishky	F	07-01-2017	-28,6397056	-57,42536553	MisI07012017BA
OH	Mishky	F	08-01-2017	-28,639821	-57,425309	MI080117BA
OH	Mishky	F	23-01-2017	-28,65077918	-57,4335404	MisA23012017BA
OH	Mishky	F	02-02-2017	-28,63926631	-57,43947764	MisI02022017
OH	Sofia	F	03-02-2017	-28,70853393	-57,40973856	SofA03022017PA
OH	Mishky	F	06-02-2017	-28,649349	-57,425351	MisI06022017BH
OH	Mishky	F	15-02-2017	-28,64405137	-57,42966327	MisI15022017BH
OH	Mishky	F	12-03-2017	-28,64774192	-57,43572825	MI120317BA
OH	Lucia	F	22-04-2017	-28,58318	-57,236585	LuI220417BH
OH	Lucia	F	12-05-2017	-28,588185	-57,252532	LuA120517BH
OH	Mishky	F	12-05-2017	-28,650519	-57,436422	MiI120517M
OH	Mishky	F	16-05-2017	-28,653424	-57,437213	MI150517M
OH	Lucia	F	23-07-2017	-28,582838	-57,236124	LuI230717Ma
OH	Mishky	F	26-07-2017	-28,647583	-57,429037	MiI260717BH
OH	Mishky	F	09-08-2017	-28,665082	-57,435086	MA090817BA
OH	Lucia	F	28-09-2017	-28,588478	-57,252018	LuI280917M
OH	Mishky	F	11-10-2017	-28,645743	-57,417366	MI111017BH
OH	Mishky	F	17-10-2017	-28,638804	-57,413692	MIA171017BA
OH	Mishky	F	26-10-2017	-28,648359	-57,434066	MiI261017BA
OH	Lucia	F	30-10-2017	-28,583174	-57,23737	LuI301017BH
OH	Mishky	F	07-11-2017	-28,613483	-57,296465	MiI71117BH
OH	Mishky	F	11-11-2017	-28,649854	-57,421229	MiI101117BA
OH	Mishky	F	22-11-2017	-28,629476	-57,433919	MiA221117S
OH	Evaristo	M	01-12-2012	-28,66013	-57,44481	EI011212BA
OH	Evaristo	M	02-12-2012	-28,66007	-57,44466	EI021212BA
OH	Evaristo	M	06-12-2012	-28,64631	-57,44751	EA061212BA
OH	Coco	M	07-12-2012	-28,58893	-57,24846	CoI071212 M
OH	Lionel	M	12-12-2012	-28,6312	-58,42078	LA121212 S
OH	Coco	M	16-12-2012	-28,58652	-57,24929	CoI161212 M
OH	Evaristo	M	18-12-2012	-28,64828	-57,45203	EA181212 S
OH	Chumito	M	19-12-2012	-28,61944	-57,30491	ChI191212BH
OH	Francisco	M	19-12-2012	-28,61102	-57,2973	FrI191212BH
OH	Evaristo	M	21-12-2012	-28,6474	-57,4476	EI211212BA
OH	Chumito	M	22-12-2012	-28,61739	-57,31206	ChA221212BA
OH	Francisco	M	22-12-2012	-28,60958	-57,29321	FrI221212BA
OH	Evaristo	M	23-12-2012	-28,65113	-57,44718	EI231212BA
OH	Chumito	M	24-12-2012	-28,61368	-57,32576	ChI241212BH
OH	Francisco	M	24-12-2012	-28,61117	-57,29729	FrI241212BH
OH	Evaristo	M	26-12-2012	-28,66049	-57,43867	EI261212BA
OH	Francisco	M	28-12-2012	-28,61196	-57,29701	FrI281212BH
OH	Chumito	M	29-12-2012	-28,61991	-57,34399	ChA291212BA
OH	Francisco	M	29-12-2012	-28,61272	-57,29547	FrA291212BH
OH	Evaristo	M	31-12-2012	-28,66011	-57,44481	EI311212BH
OH	Francisco	M	02-01-2013	-28,61724	-57,29363	FrA020113 M
OH	Chumito	M	03-01-2013	-28,64104	-57,32052	ChI030113 M
OH	Lionel	M	07-01-2013	-28,63097	-57,41755	LA070113 S
OH	Francisco	M	08-01-2013	-28,61156	-57,2981	FrA080113BH
OH	Evaristo	M	09-01-2013	-28,65162	-57,44768	EI090113BA
OH	Chumito	M	10-01-2013	-28,64506	-57,33428	ChA100113 M
OH	Evaristo	M	10-01-2013	-28,64616	-57,447	EI100113BA
OH	Francisco	M	12-01-2013	-28,61058	-57,29785	FrI120113BH
OH	Francisco	M	13-01-2013	-28,6105	-57,29786	FrI130113BH
OH	Evaristo	M	14-01-2013	-28,64414	-57,46645	EI140113BA
OH	Francisco	M	16-01-2013	-28,60855	-57,30892	FrI160113BH
OH	Lionel	M	16-01-2013	-28,63225	-57,46041	LI160113 M
OH	Chumito	M	17-01-2013	-28,63209	-57,40339	ChA170113BA
OH	Francisco	M	19-01-2013	-28,60845	-57,31214	FrI190113BA
OH	Chumito	M	22-01-2013	-28,62718	-57,39157	ChI220113BA
OH	Francisco	M	22-01-2013	-28,61209	-57,31767	FrA220113BA
OH	Evaristo	M	23-01-2013	-28,64851	-57,45548	EA230113BA
OH	Evaristo	M	24-01-2013	-28,64857	-57,4505	EI240113BA
OH	Lionel	M	24-01-2013	-28,64392	-57,46154	LI240113BA
OH	Francisco	M	25-01-2013	-28,63344	-57,33861	FrA250113 M
OH	Evaristo	M	28-01-2013	-28,63826	-57,45317	EA280113 S
OH	Francisco	M	30-01-2013	-28,6604	-57,35214	FrI300113 M
OH	Lionel	M	31-01-2013	-28,63097	-57,41939	LA310113 S
OH	Francisco	M	02-02-2013	-28,66385	-57,35268	FrI020213 M
OH	Francisco	M	03-02-2013	-28,66389	-57,35282	FrI030213 M
OH	Evaristo	M	04-02-2013	-28,64666	-57,4556	EI040213BA
OH	Francisco	M	04-02-2013	-28,66348	-57,35299	FrI040213 M
OH	Chumito	M	05-02-2013	-28,62713	-57,39156	ChI050213BA
OH	Francisco	M	05-02-2013	-28,66354	-57,35301	FrI050213 M
OH	Francisco	M	07-02-2013	-28,66354	-57,35303	FrA070213 M
OH	Lionel	M	08-02-2013	-28,62306	-57,4118	LI080213 M
OH	Francisco	M	09-02-2013	-28,66729	-57,36711	FrA090213 M
OH	Chumito	M	11-02-2013	-28,62578	-57,38646	ChI110213BA
OH	Evaristo	M	13-02-2013	-28,65351	-57,44872	EA130213BA
OH	Francisco	M	14-02-2013	-28,66481	-57,35379	FrA140213 M
OH	Evaristo	M	15-02-2013	-28,6572	-57,44017	EI150213BH
OH	Francisco	M	16-02-2013	-28,66534	-57,35122	FrI160213 M
OH	Pocho	M	21-02-2013	-28,62017	-57,36251	PoI210213BA
OH	Roberto	M	21-02-2013	-28,62436	-57,35906	RoA210213BA
OH	Evaristo	M	22-02-2013	-28,64046	-57,47312	EI220213BA
OH	Francisco	M	22-02-2013	-28,66554	-57,35253	FrM220213 M
OH	Lionel	M	22-02-2013	-28,62826	-57,47721	LA220213BH
OH	Chumito	M	23-02-2013	-28,63153	-57,39738	Ch230213BA
OH	Chumito	M	25-02-2013	-28,63323	-57,39471	ChA250213BA
OH	Pocho	M	25-02-2013	-28,61738	-57,35456	PoA250213 S
OH	Roberto	M	25-02-2013	-28,61541	-57,3507	RoA250213 M
OH	Pocho	M	28-02-2013	-28,62001	-57,36267	PoI280213 M
OH	Roberto	M	28-02-2013	-28,63364	-57,3583	RoA280213BA
OH	Evaristo	M	01-03-2013	-28,65116	-57,44739	EI010313BA
OH	Pocho	M	02-03-2013	-28,62004	-57,36263	PoI020313BA
OH	Roberto	M	02-03-2013	-28,61556	-57,35073	RoI020313 M
OH	Evaristo	M	04-03-2013	-28,64988	-57,44788	EA040313BA
OH	Pocho	M	06-03-2013	-28,61926	-57,36351	PoI060313BA
OH	Roberto	M	06-03-2013	-28,62361	-57,35378	RoA060313BA
OH	Lionel	M	07-03-2013	-28,6278	-57,49436	LI070313LOC
OH	Chumito	M	11-03-2013	-28,62635	-57,38853	ChA110313BA
OH	Pocho	M	11-03-2013	-28,62008	-57,36141	PoA110313 S
OH	Pocho	M	15-03-2013	-28,61733	-57,3542	PoA150313 S
OH	Roberto	M	15-03-2013	-28,61892	-57,3554	RoA150313 S
OH	Lionel	M	16-03-2013	-28,64911	-57,42073	LA160313BA
OH	Evaristo	M	17-03-2013	-28,66218	-57,43745	EI170313BH
OH	Evaristo	M	20-03-2013	-28,64936	-57,44884	EA200313BA
OH	Pocho	M	21-03-2013	-28,6208	-57,36179	PoA210313 S
OH	Evaristo	M	25-03-2013	-28,65166	-57,44768	EI250313BA
OH	Evaristo	M	25-03-2013	-28,64744	-57,44955	EA250313BA
OH	Chumito	M	26-03-2013	-28,62724	-57,36766	ChA260313 S
OH	Pocho	M	26-03-2013	-28,62137	-57,36201	PoA260313 S
OH	Lionel	M	27-03-2013	-28,65246	-57,4096	LI270313 M
OH	Pocho	M	28-03-2013	-28,62169	-57,36331	PoA280313BA
OH	Roberto	M	28-03-2013	-28,62696	-57,35936	RoA280313 S
OH	Evaristo	M	02-04-2013	-28,64962	-57,44907	EA020413BA
OH	Lionel	M	02-04-2013	-28,63218	-57,41792	LI020413S
OH	Chumito	M	03-04-2013	-28,62237	-57,37034	ChA030413BA
OH	Pocho	M	03-04-2013	-28,61772	-57,35588	PoA030413 S
OH	Roberto	M	03-04-2013	-28,61965	-57,36054	RoA030413 M
OH	Evaristo	M	04-04-2013	-28,66086	-57,4449	EA040413BH
OH	Lionel	M	06-04-2013	-28,63748	-57,42718	LI060413S
OH	Evaristo	M	10-04-2013	-28,6631	-57,43959	EA10042013S
OH	Pocho	M	10-04-2013	-28,6198	-57,35563	PoA100413S
OH	Roberto	M	10-04-2013	-28,62597	-57,3583	RoA100413 S
OH	Chumito	M	15-04-2013	-28,61906	-57,37106	ChA150413S
OH	Lionel	M	15-04-2013	-28,62196	-57,37357	LA150413S
OH	Pocho	M	15-04-2013	-28,61972	-57,35578	PoA150413S
OH	Roberto	M	15-04-2013	-28,62563	-57,35958	RoI150413BH
OH	Evaristo	M	17-04-2013	-28,6582	-57,44094	EA170413M
OH	Chumito	M	18-04-2013	-28,626	-57,38515	ChI180413BA
OH	Pocho	M	18-04-2013	-28,61711	-57,35285	PoA180413S
OH	Roberto	M	18-04-2013	-28,62506	-57,35633	CollarRo180413
OH	Lionel	M	19-04-2013	-28,63224	-57,41569	LA190413BA
OH	Pocho	M	20-04-2013	-28,62393	-57,35469	PoA200413 S
OH	Chumito	M	22-04-2013	-28,62585	-57,38969	ChA220413BA
OH	Pocho	M	22-04-2013	-28,62638	-57,34905	PoA22042013S
OH	Evaristo	M	23-04-2013	-28,65162	-57,44773	EI230413BA
OH	Evaristo	M	26-04-2013	-28,66574	-57,43322	EI260413BA
OH	Evaristo	M	26-04-2013	-28,66509	-57,43325	EA260413BA2
OH	Evaristo	M	26-04-2013	-28,66247	-57,43644	EA260413BA
OH	Chumito	M	27-04-2013	-28,62338	-57,37368	Ch270413S
OH	Pocho	M	27-04-2013	-28,62872	-57,35556	PoA270413BA
OH	Lionel	M	29-04-2013	-28,63286	-57,42031	LI290413S
OH	Chumito	M	30-04-2013	-28,63226	-57,39384	ChI300413BA
OH	Pocho	M	30-04-2013	-28,62741	-57,34726	PoA300413BA
OH	Evaristo	M	02-05-2013	-28,65661	-57,4529	EI020513S
OH	Chumito	M	03-05-2013	-28,61746	-57,37463	ChI030513S
OH	Pocho	M	03-05-2013	-28,62666	-57,34521	PoI030513S
OH	Chumito	M	08-05-2013	-28,62348	-57,37337	ChI080513 S
OH	Pocho	M	08-05-2013	-28,62383	-57,35308	PoI080513 S
OH	Pocho	M	10-05-2013	-28,62046	-57,34972	PoA100513 S
OH	Chumito	M	13-05-2013	-28,6232	-57,389924	ChI130513BA
OH	Evaristo	M	13-05-2013	-28,65367	-57,45372	EI130513 S
OH	Pocho	M	13-05-2013	-28,62632	-57,34746	PoA130513S
OH	Lionel	M	14-05-2013	-28,6339	-57,42298	LA140513BA
OH	Chumito	M	16-05-2013	-28,62396	-57,38801	ChI160513BA
OH	Evaristo	M	19-05-2013	-28,65336	-57,4467	EA190513S
OH	Chumito	M	20-05-2013	-28,62402	-57,38489	ChA200513 S
OH	Pocho	M	20-05-2013	-28,62563	-57,34715	PoA200513 S
OH	Chumito	M	23-05-2013	-28,62484	-57,38705	ChI230513BA
OH	Pocho	M	23-05-2013	-28,62734	-57,34887	PoA230513 S
OH	Pocho	M	27-05-2013	-28,62562	-57,36777	PoA270513S
OH	Lionel	M	29-05-2013	-28,63681	-57,41966	LiI290513S
OH	Chumito	M	30-05-2013	-28,61638	-57,3741	ChI300513S
OH	Pocho	M	30-05-2013	-28,62235	-57,35732	PoA300513S
OH	Chumito	M	05-06-2013	-28,61833	-57,3728	ChA050613 S
OH	Lionel	M	05-06-2013	-28,64645	-57,42458	LA050613BA
OH	Pocho	M	05-06-2013	-28,62401	-57,3515	PoA050613 S
OH	Evaristo	M	06-06-2013	-28,63763	-57,47888	EA060613BA
OH	Lionel	M	07-06-2013	-28,62922	-57,40764	LA070613 S
OH	Chumito	M	08-06-2013	-28,62189	-57,37185	ChA080613 S
OH	Pocho	M	08-06-2013	-28,62327	-57,35568	PoA080613 S
OH	Evaristo	M	10-06-2013	-28,6602	-57,4451	EI100613BH
OH	Chumito	M	12-06-2013	-28,63054	-57,38318	ChA120613BA
OH	Pocho	M	12-06-2013	-28,61823	-57,35199	PoA120613 S
OH	Roberto	M	12-06-2013	-28,6218	-57,35406	RoA120613 S
OH	Lionel	M	15-06-2013	-28,64709	-57,40585	LI150613 S
OH	Chumito	M	16-06-2013	-28,62524	-57,38671	ChA160613BA
OH	Pocho	M	16-06-2013	-28,61718	-57,35381	PoI160613 S
OH	Chumito	M	19-06-2013	-28,62151	-57,37384	ChA190613 S
OH	Evaristo	M	19-06-2013	-28,66952	-57,43273	EA190613BA
OH	Pocho	M	19-06-2013	-28,62038	-57,36071	PoA190613 S
OH	Chumito	M	22-06-2013	-28,62373	-57,37318	ChA220613 S
OH	Pocho	M	22-06-2013	-28,61813	-57,35438	PoA220613 S
OH	Chumito	M	24-06-2013	-28,62368	-57,37334	ChA240613 S
OH	Lionel	M	24-06-2013	-28,64722	-57,40554	LA240613BA
OH	Pocho	M	24-06-2013	-28,61859	-57,35415	PoI240613 S
OH	Chumito	M	30-06-2013	-28,62062	-57,37126	ChA300613 S
OH	Pocho	M	30-06-2013	-28,6182	-57,35269	PoA300613 S
OH	Evaristo	M	01-07-2013	-28,66099	-57,44075	EA010713BH
OH	Lionel	M	02-07-2013	-28,62659	-57,42092	LA020713 S
OH	Chumito	M	03-07-2013	-28,62522	-57,37104	ChA030713 S
OH	Pocho	M	03-07-2013	-28,61608	-57,35581	PoA030713 S
OH	Chumito	M	06-07-2013	-28,62132	-57,38246	ChA060713 S
OH	Pocho	M	06-07-2013	-28,61713	-57,35659	PoA060713 S
OH	Evaristo	M	08-07-2013	-28,66048	-57,44041	EA080713BA
OH	Chumito	M	09-07-2013	-28,62413	-57,39171	ChA090713 S
OH	Pocho	M	09-07-2013	-28,61861	-57,35262	PoA090713 S
OH	Chumito	M	11-07-2013	-28,62529	-57,3877	ChA110713BA
OH	Pocho	M	11-07-2013	-28,61814	-57,35612	PoA110713 S
OH	Evaristo	M	14-07-2013	-28,65126	-57,44827	EA140713BA
OH	Chumito	M	15-07-2013	-28,62615	-57,38888	ChA150713BA
OH	Pocho	M	15-07-2013	-28,61734	-57,354	PoA150713 S
OH	Chumito	M	18-07-2013	-28,62382	-57,38415	ChA180713BA
OH	Pocho	M	18-07-2013	-28,62587	-57,36027	PoA180713BH
OH	Evaristo	M	19-07-2013	-28,66109	-57,441	EA190713 S
OH	Chumito	M	20-07-2013	-28,6226	-57,38827	ChA200713 BA
OH	Lionel	M	20-07-2013	-28,64654	-57,40303	LA200713BA
OH	Pocho	M	20-07-2013	-28,61889	-57,36345	PoA200713 S
OH	Chumito	M	24-07-2013	-28,62053	-57,38053	ChI240713 S
OH	Pocho	M	24-07-2013	-28,62581	-57,35913	PoA240713 S
OH	Chumito	M	26-07-2013	-28,6224	-57,3849	ChA260713BA
OH	Pocho	M	26-07-2013	-28,61671	-57,35821	PoA260713 S
OH	Chumito	M	29-07-2013	-28,62415	-57,38924	ChA290713BA
OH	Pocho	M	29-07-2013	-28,6187	-57,35078	PoA290713 S
OH	Evaristo	M	30-07-2013	-28,65866	-57,45108	EI300713 S
OH	Chumito	M	01-08-2013	-28,62535	-57,38428	ChA010813BA
OH	Pocho	M	01-08-2013	-28,62173	-57,36205	PoA010813 BA
OH	Chumito	M	03-08-2013	-28,62652	-57,38291	ChA030813BA
OH	Lionel	M	03-08-2013	-28,63164	-57,42404	LA030813 M
OH	Pocho	M	03-08-2013	-28,62385	-57,36758	PA030813BA
OH	Evaristo	M	05-08-2013	-28,6524	-57,4469	EA050813 S
OH	Chumito	M	07-08-2013	-28,62419	-57,3821	ChA070813BA
OH	Pocho	M	07-08-2013	-28,62693	-57,3677	PoI070813 S
OH	Chumito	M	09-08-2013	-28,61932	-57,37313	ChA090813 S
OH	Pocho	M	09-08-2013	-28,62418	-57,36644	PoA090813BA
OH	Chumito	M	12-08-2013	-28,62049	-57,38803	ChA120813BA
OH	Pocho	M	12-08-2013	-28,6247	-57,3512	PoA120813BA
OH	Chumito	M	15-08-2013	-28,62565	-57,38993	ChA150813 S
OH	Evaristo	M	15-08-2013	-28,65963	-57,42587	EA150813 M
OH	Pocho	M	15-08-2013	-28,62642	-57,36707	PoA150813BA
OH	Lionel	M	17-08-2013	-28,63396	-57,44447	LI170813 S
OH	Chumito	M	18-08-2013	-28,62257	-57,38502	ChA180813 S
OH	Pocho	M	18-08-2013	-28,62664	-57,34809	PoA180813 S
OH	Chumito	M	22-08-2013	-28,62024	-57,38396	ChA220813BA
OH	Pocho	M	22-08-2013	-28,62525	-57,36771	PoI220813BA
OH	Chumito	M	25-08-2013	-28,62216	-57,38847	ChA250813S
OH	Evaristo	M	25-08-2013	-28,66127	-57,43908	EA250813S
OH	Pocho	M	25-08-2013	-28,6259	-57,36026	PoA250813BH
OH	Chumito	M	27-08-2013	-28,61986	-57,38085	ChA270813S
OH	Pocho	M	27-08-2013	-28,63115	-57,3484	PoA270813BA
OH	Chumito	M	30-08-2013	-28,61616	-57,37425	ChA300813S
OH	Pocho	M	30-08-2013	-28,62714	-57,36702	PoA300813S
OH	Evaristo	M	01-09-2013	-28,65761	-57,44041	EA010913S
OH	Lionel	M	02-09-2013	-28,62846	-57,42585	LI020913M
OH	Evaristo	M	04-09-2013	-28,66042	-57,44514	EI040913BH
OH	Lionel	M	04-09-2013	-28,63414	-57,42748	LA040913S
OH	Chumito	M	05-09-2013	-28,62977	-57,39415	ChI050913BA
OH	Pocho	M	05-09-2013	-28,62842	-57,34965	PoA050913S
OH	Chumito	M	07-09-2013	-28,62307	-57,38591	ChA070913S
OH	Pocho	M	07-09-2013	-28,62856	-57,34963	PoI070913S
OH	Chumito	M	09-09-2013	-28,62208	-57,38385	ChI090913BH
OH	Chumito	M	11-09-2013	-28,6219	-57,37763	ChI110913BA
OH	Pocho	M	11-09-2013	-28,63486	-57,35825	PoI110913BA
OH	Chumito	M	14-09-2013	-28,62266	-57,37604	ChI140913BH
OH	Pocho	M	14-09-2013	-28,62941	-57,35106	PoI140913S
OH	Evaristo	M	16-09-2013	-28,65754	-57,43776	EI160913BA
OH	Chumito	M	18-09-2013	-28,61893	-57,37821	ChI180913BA
OH	Pocho	M	18-09-2013	-28,63489	-57,35834	PoI180913BA
OH	Chumito	M	21-09-2013	-28,62213	-57,38889	ChA210913S
OH	Pocho	M	21-09-2013	-28,63818	-57,35216	PoA210913M
OH	Evaristo	M	23-09-2013	-28,66872	-57,43451	EA230913BH
OH	Chumito	M	24-09-2013	-28,62636	-57,39467	ChI240913BH
OH	Chumito	M	26-09-2013	-28,6243	-57,386	ChA260913BA
OH	Pocho	M	26-09-2013	-28,6376	-57,36203	PoA260913M
OH	Chumito	M	01-10-2013	-28,61909	-57,37773	ChI011013BH
OH	Pocho	M	01-10-2013	-28,63474	-57,36729	PoA011013M
OH	Pocho	M	05-10-2013	-28,6352	-57,36751	PoI051013S
OH	Chumito	M	07-10-2013	-28,62144	-57,38361	ChI071013BA
OH	Evaristo	M	08-10-2013	-28,66923	-57,43392	EI081013BH
OH	Chumito	M	10-10-2013	-28,62864	-57,39222	ChI101013BA
OH	Pocho	M	10-10-2013	-28,63285	-57,35538	PoI101013M
OH	Chumito	M	14-10-2013	-28,61811	-57,37368	ChI141013M
OH	Pocho	M	14-10-2013	-28,64295	-57,36366	PoA141013M
OH	Evaristo	M	15-10-2013	-28,64945	-57,44908	EI151013BA
OH	Chumito	M	19-10-2013	-28,62837	-57,38575	ChI191013BH
OH	Pocho	M	20-10-2013	-28,64072	-57,36383	PoA201013M
OH	Chumito	M	21-10-2013	-28,62814	-57,38712	ChA211013BA
OH	Chumito	M	26-10-2013	-28,61866	-57,37296	ChI261013S
OH	Evaristo	M	26-10-2013	-28,65404	-57,4486	EI261013BA
OH	Pocho	M	27-10-2013	-28,64416	-57,36623	PoA271013M
OH	Chumito	M	30-10-2013	-28,62227	-57,38694	ChI301013AA
OH	Chumito	M	04-11-2013	-28,62427	-57,38672	ChI041113BA
OH	Pocho	M	04-11-2013	-28,62531	-57,34982	PoA041113BA
OH	Chumito	M	08-11-2013	-28,61866	-57,37302	ChI081113S
OH	Evaristo	M	10-11-2013	-28,65173	-57,43728	EI101113S
OH	Chumito	M	11-11-2013	-28,61843	-57,37702	ChI111113BH
OH	Pocho	M	11-11-2013	-28,62529	-57,36758	PoI111113BA
OH	Chumito	M	15-11-2013	-28,6213	-57,3678	ChI151113BA
OH	Chumito	M	20-11-2013	-28,62316	-57,3864	ChI201113S
OH	Pocho	M	22-11-2013	-28,62306	-57,35314	PoI221113S
OH	Evaristo	M	25-11-2013	-28,64857	-57,46513	EI251113BA
OH	Chumito	M	26-11-2013	-28,61938	-57,36673	ChA261113BA
OH	Pocho	M	26-11-2013	-28,62728	-57,34559	PoI261113S
OH	Chumito	M	28-11-2013	-28,61916	-57,37255	ChI281113M
OH	Chumito	M	06-12-2013	-28,61795	-57,35467	ChI061213S
OH	Pocho	M	06-12-2013	-28,62326	-57,3532	PoI071213S
OH	Evaristo	M	07-12-2013	-28,657198	-57,437585	EI071213BA
OH	Evaristo	M	12-12-2013	-28,649555	-57,427563	EA121213BA
OH	Chumito	M	15-12-2013	-28,622132	-57,372587	ChA151213S
OH	Pocho	M	15-12-2013	-28,630691	-57,368154	PoI151213BA
OH	Pocho	M	21-12-2013	-28,62937	-57,35103	PoI211213M
OH	Pocho	M	22-12-2013	-28,623512	-57,367519	PoI221213BA
OH	Chumito	M	26-12-2013	-28,627253	-57,38426	ChA261213BA
OH	Pocho	M	26-12-2013	-28,626062	-57,352116	PoA261213S
OH	Chumito	M	01-01-2014	-28,619381	-57,398112	ChA010214BA
OH	Chumito	M	03-01-2014	-28,61402	-57,37247	ChI030114S
OH	Pocho	M	03-01-2014	-28,63397	-57,35466	PoI030114M
OH	Pocho	M	10-01-2014	-28,63536	-57,34551	PoA100114M
OH	Chumito	M	12-01-2014	-28,62167	-57,38812	ChA120114M
OH	Chumito	M	16-01-2014	-28,640122	-57,40122	ChI160114BA
OH	Pocho	M	20-01-2014	-28,63065	-57,350504	PoA200114M
OH	Chumito	M	24-01-2014	-28,628878	-57,379835	ChA240114BA
OH	Machetero	M	28-01-2014	-28,63765	-57,44976	MaA280114BA
OH	Pocho	M	29-01-2014	-28,62342	-57,36746	PoA290114BA
OH	Chumito	M	01-02-2014	-28,61938	-57,39811	ChA010214BA
OH	Pocho	M	05-02-2014	-28,63122	-57,35214	PoI050214M
OH	Chumito	M	08-02-2014	-28,615477	-57,371649	ChI080214BA
OH	Lionel	M	08-02-2014	-28,63113	-57,41597	LI080214BA
OH	Pocho	M	11-02-2014	-28,628656	-57,354329	PoA110214BA
OH	Pocho	M	12-02-2014	-28,635739	-57,351437	PoI120214M
OH	Chumito	M	14-02-2014	-28,616401	-57,379445	ChI140214BH
OH	Chumito	M	17-02-2014	-28,624269	-57,386749	ChI170214BA
OH	Pocho	M	17-02-2014	-28,638687	-57,36107	PoI170214M
OH	Chumito	M	04-03-2014	-28,618079	-57,374691	ChI040314M
OH	Pocho	M	04-03-2014	-28,642311	-57,359199	PoI040314M
OH	Pocho	M	10-03-2014	-28,625271	-57,349774	PoI100314S
OH	Chumito	M	14-03-2014	-28,629941	-57,384195	ChI140314BA
OH	Pocho	M	20-03-2014	-28,643767	-57,346809	PoI200314M
OH	Chumito	M	21-03-2014	-28,621193	-57,370121	ChI210314BA
OH	Chumito	M	01-04-2014	-28,621053	-57,369331	ChA010414BA
OH	Pocho	M	05-04-2014	-28,631387	-57,363232	PoI050414BA
OH	Chumito	M	09-04-2014	-28,623724	-57,393576	ChA090414BH
OH	Chumito	M	13-04-2014	-28,624157	-57,387183	ChI130414BA
OH	Pocho	M	13-04-2014	-28,625146	-57,349425	PoI130414BA
OH	Pocho	M	14-04-2014	-28,625286	-57,348471	PoI140414BA
OH	Chumito	M	24-04-2014	-28,61448	-57,367734	ChA240414M
OH	Pocho	M	24-04-2014	-28,635419	-57,344437	PoI240414M
OH	Pocho	M	29-04-2014	-28,635138	-57,338159	PoI290414M
OH	Chumito	M	02-05-2014	-28,628302	-57,375491	ChI020514BA
OH	Pocho	M	06-05-2014	-28,628	-57,351568	PoI060514M
OH	Chumito	M	09-05-2014	-28,618253	-57,357107	ChI090514S
OH	Pocho	M	10-05-2014	-28,629604	-57,3581	PoI100514BA
OH	Pocho	M	14-05-2014	-28,627211	-57,345505	PoI140514BA
OH	Chumito	M	22-05-2014	-28,614705	-57,372028	ChA220514S
OH	Pocho	M	22-05-2014	-28,618897	-57,352196	PoI220514S
OH	Pocho	M	26-05-2014	-28,625377	-57,358995	PoI260514S
OH	Chumito	M	12-06-2014	-28,617579	-57,384556	ChI120614M
OH	Pocho	M	12-06-2014	-28,619451	-57,352663	PoI120514S
OH	Chumito	M	14-06-2014	-28,61708	-57,397047	ChI140614BA
OH	Chumito	M	16-06-2014	-28,622237	-57,407616	ChA160614BA
OH	Chumito	M	18-06-2014	-28,623388	-57,413654	CHA180614S
OH	Pocho	M	18-06-2014	-28,641126	-57,347583	PoI180614M
OH	Chumito	M	25-06-2014	-28,629238	-57,422	ChI250614S
OH	Chumito	M	27-06-2014	-28,627299	-57,419309	ChA270614S
OH	Chumito	M	29-06-2014	-28,628693	-57,415535	ChI290614BA
OH	Pocho	M	30-06-2014	-28,624994	-57,35118	PoA300614BA
OH	Chumito	M	01-07-2014	-28,62872	-57,422075	ChA010714S
OH	Chumito	M	03-07-2014	-28,62925	-57,417395	ChA030714S
OH	Chumito	M	06-07-2014	-28,645766	-57,408893	ChA060714BA
OH	Chumito	M	10-07-2014	-28,628696	-57,415952	ChA100714BA
OH	Chumito	M	13-07-2014	-28,639305	-57,401776	ChI130714S
OH	Chumito	M	15-07-2014	-28,633552	-57,411002	ChA150714S
OH	Pocho	M	15-07-2014	-28,626376	-57,357566	PoI150714S
OH	Chumito	M	16-07-2014	-28,62877	-57,42091	ChA160714S
OH	Chumito	M	16-07-2014	-28,628768	-57,420912	ChA160714S
OH	Chumito	M	25-07-2014	-28,613492	-57,369496	ChA250814S
OH	Chumito	M	26-07-2014	-28,62052	-57,381164	ChA260714BA
OH	Pocho	M	26-07-2014	-28,625587	-57,366902	PoA260714BA
OH	Chumito	M	31-07-2014	-28,633748	-57,410528	ChI310714S
OH	Chumito	M	02-08-2014	-28,639447	-57,401855	ChI020814S
OH	Pocho	M	02-08-2014	-28,616549	-57,352984	PoA020814S
OH	Chumito	M	06-08-2014	-28,634559	-57,394509	ChI060814BA
OH	Lionel	M	06-08-2014	-28,635053	-57,410483	LA060814S
OH	Chumito	M	11-08-2014	-28,616039	-57,373986	ChI110814S
OH	Pocho	M	11-08-2014	-28,619659	-57,363334	PoA110814BA
OH	Chumito	M	16-08-2014	-28,613678	-57,367892	ChI160814M
OH	Pocho	M	16-08-2014	-28,627331	-57,365506	PoA160814S
OH	Chumito	M	19-08-2014	-28,614076	-57,366681	ChA190814S
OH	Chumito	M	20-08-2014	-28,614484	-57,366729	ChI200814S
OH	Chumito	M	21-08-2014	-28,614591	-57,368328	ChI210814S
OH	Chumito	M	22-08-2014	-28,614522	-57,368151	ChA220814S
OH	Chumito	M	23-08-2014	-28,612434	-57,370093	ChA230814BA
OH	Chumito	M	24-08-2014	-28,613199	-57,369307	ChI240814S
OH	Chumito	M	25-08-2014	-28,613492	-57,369496	ChA250814S
OH	Chumito	M	29-08-2014	-28,616185	-57,378295	ChA290814BH
OH	Chumito	M	06-09-2014	-28,614836	-57,368413	ChI060914S
OH	Pocho	M	09-09-2014	-28,647821	-57,341302	PO2
OH	Pocho	M	10-09-2014	-28,643695	-57,349195	PoI100914M
OH	Chumito	M	13-09-2014	-28,624076	-57,411896	ChI130914S
OH	Chumito	M	21-09-2014	-28,624515	-57,414523	ChI210914BH
OH	Chumito	M	27-09-2014	-28,636006	-57,405229	ChA270914BA
OH	Pocho	M	29-09-2014	-28,628147	-57,365847	PoI290914S
OH	Pocho	M	02-10-2014	-28,62224	-57,360378	PoI021014BA
OH	Chumito	M	04-10-2014	-28,61443	-57,37403	ChI041014S
OH	Pocho	M	04-10-2014	-28,62296	-57,352169	PoI041014BA
OH	Chumito	M	14-10-2014	-28,614754	-57,373654	ChA141014S
OH	Pocho	M	14-10-2014	-28,62278	-57,358414	PoI141014BH
OH	Moro	M	16-10-2014	-28,62084	-57,29982	MoA161014M
OH	Chumito	M	22-10-2014	-28,640455	-57,402873	ChI221014BH
OH	Pocho	M	23-10-2014	-28,62729	-57,367974	PoI231014BA
OH	Chumito	M	25-10-2014	-28,62373	-57,413095	CHI251014S
OH	Chumito	M	12-11-2014	-28,623396	-57,40742	ChI121114BA
OH	Chumito	M	18-11-2014	-28,62668	-57,384851	ChI181114BA
OH	Pocho	M	18-11-2014	-28,620616	-57,367664	PoI181114BA
OH	Lionel	M	20-11-2014	-28,63571	-57,4227	LA201114BA
OH	Machetero	M	25-11-2014	-28,64476	-57,424365	MaA251114BA
OH	Chumito	M	26-11-2014	-28,619612	-57,395681	ChA261114BA
OH	Pocho	M	26-11-2014	-28,626497	-57,367144	PoI261114BA
OH	Chumito	M	08-12-2014	-28,630729	-57,387497	ChA081214BA
OH	Pocho	M	13-12-2014	-28,616359	-57,359874	PoI131214BH
OH	Pocho	M	21-12-2014	-28,618463	-57,35716	PoI211214S
OH	Chumito	M	29-12-2014	-28,61734	-57,35321	ChA291214S
OH	Pocho	M	29-12-2014	-28,62056	-57,35722	PoI291214S
OH	Chumito	M	06-01-2015	-28,617575	-57,34579	ChA060115BH
OH	Pocho	M	06-01-2015	-28,62091	-57,35719	PoI060115S
OH	Chumito	M	15-01-2015	-28,62316	-57,38499	ChA150115S
OH	Pocho	M	15-01-2015	-28,61975	-57,35888	PoI150115BH
OH	Chumito	M	19-01-2015	-28,62269	-57,38986	ChI190115BA
OH	Chumito	M	22-01-2015	-28,62317	-57,35419	ChA220115S
OH	Chumito	M	25-01-2015	-28,62027	-57,37519	ChI250115S
OH	Genaro	M	13-02-2015	-28,65688	-57,42291	ReI130215M
OH	Chumito	M	26-02-2015	-28,613944	-57,367946	ChI260215BA
OH	Chumito	M	03-03-2015	-28,621255	-57,386519	ChI030315S
OH	Chumito	M	10-03-2015	-28,61854	-57,39269	ChI100315BH
OH	Chumito	M	20-03-2015	-28,614311	-57,370518	ChI200315BA
OH	Chumito	M	06-04-2015	-28,622737	-57,35809	ChA060415BA
OH	Chumito	M	15-04-2015	-28,616967	-57,373964	ChA150415M
OH	Chumito	M	22-04-2015	-28,613678	-57,367958	ChI220415M
OH	Chumito	M	01-05-2015	-28,619528	-57,389039	ChI010515BH
OH	Chumito	M	11-05-2015	-28,61709	-57,37074	CHI110515BA
OH	Chumito	M	21-05-2015	-28,62568	-57,38347	CHI210515BA
OH	Chumito	M	28-05-2015	-28,627159	-57,375801	ChI280515BA
OH	Chumito	M	03-06-2015	-28,62256	-57,38171	CHI030615BA
OH	Chumito	M	15-06-2015	-28,623074	-57,388582	ChI150615S
OH	Chumito	M	27-06-2015	-28,623816	-57,378335	ChI270615BH
OH	Chumito	M	17-07-2015	-28,630454	-57,419672	ChI170715S
OH	Goliat	M	29-07-2015	-28,65199	-57,32934	TUI290715M
OH	Chumito	M	02-08-2015	-28,61715	-57,397661	ChI020815BA
OH	Chumito	M	02-08-2015	-28,63945	-57,40189	CHI020815BA
OH	Chumito	M	28-08-2015	-28,642048	-57,401997	ChI280815BA
OH	Chumito	M	14-09-2015	-28,6129	-57,370547	ChI140915BA
OH	Lionel	M	05-10-2015	-28,64632	-57,42026	LI051015BH
OH	Chumito	M	20-10-2015	-28,62505	-57,38979	ChA201015M
OH	Chumito	M	04-11-2015	-28,61905	-57,38446	CHI041115BA
OH	Chumito	M	19-11-2015	-28,62698	-57,38159	ChI191115BA
OH	Chumito	M	28-11-2015	-28,62332	-57,37892	ChI281115S
OH	Lionel	M	15-12-2015	-28,63869	-57,42732	LA151215S
OH	Chumito	M	16-10-2017	-28,615722	-57,37166	ChA161017BA
OH	Chumito	M	23-10-2017	-28,658935	-57,435644	ChA231017BA
OH	Chumito	M	13-12-2017	-28,63195	-57,432994	ChA131217MA
OH	Hoci	NA	04-12-2012	-28,64374	-57,36663	DA041212 M
OH	Hoci	NA	21-01-2013	-28,63675	-57,35223	DM210113 M
OH	NN	NA	22-03-2013	-28,63782	-57,31186	IDA220313 M
OH	NN	NA	23-04-2013	-28,6234	-57,35759	IDA230413 S
OH	NN	NA	02-10-2013	-28,66308	-57,42717	NnA021013M
OH	NN	NA	11-10-2013	-28,62176	-57,29722	NnI111013M
OH	T	NA	27-11-2013	-28,596335	-57,256283	TI271113M
OH	NN	NA	23-04-2014	-28,669809	-57,430337	Nn230414BA
OH	NN	NA	03-10-2014	-28,63231	-57,43926	NnA031014BH
OH	NN	NA	25-11-2014	-28,64474	-57,42445	NnI251114BA
OH	NN	NA	03-12-2014	-28,62617	-57,29657	NnA031214M
OH	NN	NA	31-01-2015	-28,59851	-57,26384	NnA310115BH
OH	NN	NA	05-02-2015	-28,64374	-57,40761	NnA050215BA
OH	NN	NA	15-06-2015	-28,63286	-57,37405	NnA150615BA
OH	Ha	NA	28-11-2016	-28,56423553	-57,23065618	HaI28116BH
PC	Eindy	F	09-06-2015	-28,604347	-57,298156	EiA0906
PC	Kira	F	09-06-2015	-28,61193	-57,29689	11
PC	Kira	F	09-06-2015	-28,603559	-57,298592	Ki-CuA0906
PC	Nara	F	09-06-2015	-28,61133	-57,29775	10
PC	Nara	F	09-06-2015	-28,611975	-57,299051	NaA-TaA0906
PC	Eindy	F	10-06-2015	-28,60278	-57,29931	EiI1006
PC	Nara	F	10-06-2015	-28,612649	-57,298143	Na-Ke1006
PC	Cupi	F	11-06-2015	-28,61092	-57,29766	18
PC	Cupi	F	11-06-2015	-28,61177	-57,2978	22
PC	Cupi	F	11-06-2015	-28,61131	-57,29788	21
PC	Eindy	F	11-06-2015	-28,60328	-57,2975	17
PC	Kerana	F	11-06-2015	-28,61136	-57,29767	19
PC	Kira	F	11-06-2015	-28,61	-57,29669	23
PC	Tau	F	11-06-2015	-28,61104	-57,29777	20
PC	Eindy	F	13-06-2015	-28,613377	-57,297827	EiA130615
PC	Eindy	F	13-06-2015	-28,619612	-57,305553	EiA1306
PC	Eindy	F	13-06-2015	-28,61996	-57,3047	EiI1306
PC	Cupi	F	14-06-2015	-28,60971	-57,29631	27
PC	Cupi	F	14-06-2015	-28,61251	-57,29789	25
PC	Eindy	F	14-06-2015	-28,60946	-57,2966	28
PC	Eindy	F	14-06-2015	-28,60332	-57,29829	29
PC	Cupi	F	15-06-2015	-28,60484	-57,29823	31
PC	Cupi	F	15-06-2015	-28,606	-57,29846	30
PC	Cupi	F	15-06-2015	-28,61149	-57,29869	33
PC	Eindy	F	15-06-2015	-28,61209	-57,29726	34
PC	Kerana	F	15-06-2015	-28,60484	-57,29823	32
PC	Kerana	F	15-06-2015	-28,60702	-57,29833	31
PC	Cupi	F	16-06-2015	-28,61369	-57,29647	37
PC	Cupi	F	16-06-2015	-28,61043	-57,29682	36
PC	Cupi	F	16-06-2015	-28,61053	-57,29686	35
PC	Cupi	F	17-06-2015	-28,60982	-57,29653	40
PC	Cupi	F	17-06-2015	-28,61036	-57,29669	41
PC	Cupi	F	17-06-2015	-28,60998	-57,29744	38
PC	Cupi	F	20-06-2015	-28,60938	-57,29639	43
PC	Cupi	F	20-06-2015	-28,61028	-57,29703	Pec200615
PC	Cupi	F	20-06-2015	-28,6102	-57,29767	45
PC	Kira	F	20-06-2015	-28,60947	-57,29627	44
PC	Nara	F	20-06-2015	-28,61258	-57,29813	NaA200615
PC	Nara	F	20-06-2015	-28,612576	-57,298131	NaA200615
PC	Cupi	F	21-06-2015	-28,61062	-57,29693	47
PC	Cupi	F	21-06-2015	-28,60243	-57,29989	48
PC	Cupi	F	22-06-2015	-28,61215	-57,29605	50
PC	Cupi	F	22-06-2015	-28,61308	-57,29657	49
PC	Eindy	F	23-06-2015	-28,611163	-57,295716	EiA230615
PC	Kerana	F	23-06-2015	-28,611175	-57,295514	KeA230615
PC	Kira	F	23-06-2015	-28,611395	-57,29598	KiA230615BA
PC	Nara	F	23-06-2015	-28,610929	-57,295854	NaA230615BA
PC	Tau	F	23-06-2015	-28,611145	-57,295705	TaA230615
PC	Cupi	F	25-06-2015	-28,61263	-57,29808	GRUPO250615
PC	Eindy	F	26-06-2015	-28,60635	-57,29852	59
PC	Nara	F	30-06-2015	-28,61261	-57,29808	NA
PC	Kira	F	01-07-2015	-28,612599	-57,29808	KiA-Ke-Cu010715
PC	Nara	F	01-07-2015	-28,61194	-57,30006	NaA010715
PC	Nara	F	01-07-2015	-28,611935	-57,300061	NaA010715
PC	Eindy	F	04-07-2015	-28,613309	-57,297244	EiA040715BA
PC	Cupi	F	05-07-2015	-28,61254	-57,29629	88
PC	Cupi	F	05-07-2015	-28,61223	-57,29755	89
PC	Cupi	F	05-07-2015	-28,61226	-57,29763	87
PC	Eindy	F	08-07-2015	-28,61291	-57,29679	102
PC	Cupi	F	12-07-2015	-28,610654	-57,295982	CuA120715BA
PC	Kerana	F	12-07-2015	-28,61065	-57,29598	KeA120715BA
PC	Kira	F	12-07-2015	-28,61065	-57,29598	KiA120715BA
PC	Nara	F	12-07-2015	-28,61065	-57,29598	NaA120715BA
PC	Tau	F	12-07-2015	-28,61065	-57,29598	TaA120715BA
PC	Tau	F	12-07-2015	-28,609589	-57,296179	TaA120715BA
PC	Cupi	F	16-07-2015	-28,61096	-57,29568	115
PC	Cupi	F	17-07-2015	-28,61089	-57,29582	116
PC	Cupi	F	20-07-2015	-28,61078	-57,2959	132
PC	Cupi	F	21-07-2015	-28,61093	-57,29585	134
PC	Cupi	F	26-07-2015	-28,61048	-57,29546	164
PC	Cupi	F	27-07-2015	-28,60997	-57,29548	167
PC	Cupi	F	29-07-2015	-28,60741	-57,29661	188
PC	Cupi	F	29-07-2015	-28,6078	-57,2973	187
PC	Cupi	F	31-07-2015	-28,606496	-57,297644	CuA310715
PC	Kerana	F	31-07-2015	-28,6065	-57,29764	KeA310715
PC	Kira	F	31-07-2015	-28,6065	-57,29764	KiA310715
PC	Nara	F	31-07-2015	-28,6065	-57,29764	NaA310715
PC	Tau	F	31-07-2015	-28,605665	-57,297743	TaA310715
PC	Kira	F	04-08-2015	-28,60684	-57,297705	KiA040815
PC	Nara	F	04-08-2015	-28,606787	-57,297678	NaA040815
PC	Cupi	F	06-08-2015	-28,60356	-57,29855	NA
PC	Cupi	F	06-08-2015	-28,6079	-57,30261	201
PC	Cupi	F	13-08-2015	-28,60721	-57,30518	6PEC130815BA
PC	Kira	F	16-08-2015	-28,603905	-57,298918	KiA160815BH
PC	Tau	F	16-08-2015	-28,60768	-57,30236	TaA160815BA
PC	Cupi	F	24-08-2015	-28,60683	-57,30639	CuA
PC	Cupi	F	24-08-2015	-28,6069	-57,30642	CuI
PC	Kerana	F	24-08-2015	-28,60683	-57,30639	KeA
PC	Kerana	F	24-08-2015	-28,6069	-57,30642	KeI
PC	Kira	F	24-08-2015	-28,60738	-57,30507	KiA240815BA
PC	Kira	F	24-08-2015	-28,60729	-57,30581	KiA
PC	Kira	F	24-08-2015	-28,6069	-57,30642	KiI
PC	Nara	F	24-08-2015	-28,60729	-57,30581	NaA
PC	Nara	F	24-08-2015	-28,60683	-57,30639	NaA
PC	Nara	F	24-08-2015	-28,6069	-57,30642	NaI
PC	Tau	F	24-08-2015	-28,60683	-57,30639	TaA
PC	Tau	F	24-08-2015	-28,6069	-57,30642	TaI
PC	Cupi	F	26-08-2015	-28,60764	-57,30434	NA
PC	Cupi	F	26-08-2015	-28,60682	-57,30778	CuA240815BA
PC	Kerana	F	26-08-2015	-28,60682	-57,30778	KeA240815BA
PC	Tau	F	26-08-2015	-28,60764	-57,30434	TauA
PC	Kira	F	29-08-2015	-28,60742	-57,305067	KiA290815BA
PC	Nara	F	02-09-2015	-28,608133	-57,304295	NaA020915BA
PC	Cupi	F	05-09-2015	-28,6069	-57,30642	NA
PC	Kerana	F	05-09-2015	-28,60695	-57,30682	KeA050915
PC	Kira	F	05-09-2015	-28,60718	-57,30723	KiA050915BA
PC	Tau	F	05-09-2015	-28,60772	-57,30415	TaA050915
PC	Cupi	F	09-09-2015	-28,60656	-57,305	CuAMB090915
PC	Tau	F	09-09-2015	-28,6069	-57,30642	TaA090915
PC	Cupi	F	12-09-2015	-28,60773	-57,30507	CuAP120915
PC	Kerana	F	12-09-2015	-28,60611	-57,30502	KeAMB120915
PC	Kerana	F	12-09-2015	-28,60683	-57,30638	KeABH120915
PC	Kira	F	12-09-2015	-28,60732	-57,30598	KiAP120915
PC	Nara	F	12-09-2015	-28,60741	-57,30504	NaABA120915
PC	Tau	F	12-09-2015	-28,60706	-57,30568	TaA120915
PC	Kira	F	13-09-2015	-28,60739	-57,303258	KiA130915BA
PC	Kira	F	19-09-2015	-28,607535	-57,305391	Ki-NaA190915
PC	Tau	F	19-09-2015	-28,60804	-57,30383	TaI1910915
PC	Cupi	F	23-09-2015	-28,60977	-57,30772	NA
PC	Cupi	F	25-09-2015	-28,6094	-57,30654	NA
PC	Kerana	F	29-09-2015	-28,60809	-57,30827	KeI290915BH
PC	Kira	F	29-09-2015	-28,60977	-57,30772	KiI290915BH
PC	Tau	F	29-09-2015	-28,60831	-57,30345	TaA290915BA
PC	Kerana	F	30-09-2015	-28,60746	-57,30385	KeI300915BA
PC	Kira	F	30-09-2015	-28,60717	-57,30552	KiI300915BA
PC	Tau	F	30-09-2015	-28,60661	-57,30519	TaA300915BA
PC	Kira	F	01-10-2015	-28,60799	-57,30823	KiI011015BH
PC	Kira	F	03-10-2015	-28,60848	-57,3072	KiI031015BA
PC	Kerana	F	06-10-2015	-28,60805	-57,30824	KeI061015BH
PC	Nara	F	13-10-2015	-28,60763	-57,30438	NaA131015
PC	Cupi	F	15-10-2015	-28,608	-57,30378	CuA151015BA
PC	Kira	F	15-10-2015	-28,60699	-57,30683	KiA151015BH
PC	Cupi	F	19-10-2015	-28,61009	-57,30696	CuA191015BH
PC	Kira	F	19-10-2015	-28,60875	-57,3079	KiA191015BH
PC	Kira	F	22-10-2015	-28,60461	-57,30382	KiA221015BH
PC	Tau	F	22-10-2015	-28,60409	-57,30393	TaA221015BH
PC	Kira	F	23-10-2015	-28,60651	-57,30493	KiA231015BA
PC	Nara	F	23-10-2015	-28,61093	-57,29585	NaA231015BA
PC	Kerana	F	28-10-2015	-28,61145	-57,29747	KeA281015BH
PC	Nara	F	28-10-2015	-28,60822	-57,30333	NaA281015BA
PC	Kira	F	02-11-2015	-28,60977	-57,30735	KiA021115BH
PC	Nara	F	02-11-2015	-28,60973	-57,3076	NaA021115BH
PC	Cupi	F	06-11-2015	-28,6079	-57,31017	CuA061115BH
PC	Kerana	F	06-11-2015	-28,60978	-57,30766	KeA061115BH
PC	Kira	F	06-11-2015	-28,60783	-57,30591	KiA061115BA
PC	Nara	F	06-11-2015	-28,60995	-57,30778	NaA061115BA
PC	Kerana	F	12-11-2015	-28,60711	-57,29763	KeI121115BA
PC	Tau	F	12-11-2015	-28,61004	-57,30735	Tai121115BH
PC	Kira	F	13-11-2015	-28,60832	-57,30771	KiA121115BA
PC	Kira	F	16-11-2015	-28,60867	-57,30313	KiA161115BA
PC	Kira	F	20-11-2015	-28,60867	-57,30313	KiI201115BA
PC	Cupi	F	23-11-2015	-28,60871	-57,30306	CuA231115BA
PC	Cupi	F	24-11-2015	-28,60836	-57,3036	CuI241115BA
PC	Kira	F	26-11-2015	-28,60733	-57,305	KiA261115BA
PC	Cupi	F	30-11-2015	-28,60881	-57,30361	CuA301115BA
PC	Kira	F	30-11-2015	-28,60914	-57,30339	KiA301115BA
PC	Cupi	F	05-12-2015	-28,60766	-57,30533	CuTaNaTuBA
PC	Kira	F	05-12-2015	-28,60844	-57,30427	Ki051215
PC	Kerana	F	06-12-2015	-28,60784615	-57,30578947	KeA061215BA
PC	Kerana	F	06-12-2015	-28,60785	-57,30579	KeA061215BA
PC	Kira	F	06-12-2015	-28,60740786	-57,31021905	KiA061215BH
PC	Kira	F	06-12-2015	-28,60741	-57,31022	KiA061215BH
PC	Nara	F	06-12-2015	-28,60722	-57,30813	NaA061215BH
PC	Nara	F	06-12-2015	-28,60721642	-57,30813104	NaA061215BH
PC	Kerana	F	10-12-2015	-28,60774	-57,30418	KeA101215BH
PC	Kerana	F	10-12-2015	-28,60773669	-57,30418417	KEA101215BH
PC	Kira	F	10-12-2015	-28,6088	-57,30738	KiA101215BH
PC	Kira	F	10-12-2015	-28,60880043	-57,30738538	KIA101215BH
PC	Kerana	F	12-12-2015	-28,60868	-57,30361	KEA121215BA
PC	Kerana	F	12-12-2015	-28,60868443	-57,3036121	KEA121215BA
PC	Kira	F	12-12-2015	-28,60872	-57,30326	KIA121215BA
PC	Kira	F	12-12-2015	-28,60871988	-57,30326308	KIA121215BA
PC	Tau	F	12-12-2015	-28,60843	-57,30373	TAA121215BH
PC	Tau	F	12-12-2015	-28,60842467	-57,30373498	TAA121215BH
PC	Kira	F	15-12-2015	-28,60813	-57,30295	KIA151215BA
PC	Kira	F	15-12-2015	-28,60813198	-57,30295245	KIA151215BA
PC	Nara	F	15-12-2015	-28,60788086	-57,30275807	NAA151215BH
PC	Nara	F	15-12-2015	-28,60788	-57,30276	NAA151215BH
PC	Tau	F	17-12-2015	-28,64765	-57,41579	TUA171215B
PC	Cupi	F	19-12-2015	-28,60895	-57,3016	CUA191215BA
PC	Kira	F	19-12-2015	-28,63771	-57,3271	KIA191215S
PC	Nara	F	19-12-2015	-28,60859	-57,30192	NAA191215BA
PC	Cupi	F	23-12-2015	-28,60747	-57,2986	CUA231215BA
PC	Nara	F	23-12-2015	-28,60753	-57,29856	NAA231215BA
PC	Cupi	F	26-12-2015	-28,60941	-57,30299	CUA261215S
PC	Kira	F	03-01-2016	-28,607613	-57,303632	KiA030116BA
PC	Nara	F	03-01-2016	-28,609525	-57,303127	NaA030116S
PC	Tau	F	03-01-2016	-28,608324	-57,298443	TaA030116BA
PC	Kira	F	14-01-2016	-28,606356	-57,307457	KiA140116BH
PC	Nara	F	14-01-2016	-28,607247	-57,302933	NaA140116BA
PC	Cupi	F	16-01-2016	-28,610016	-57,30231	CuA160116S
PC	Kerana	F	16-01-2016	-28,609442	-57,303112	KeA160116S
PC	Kira	F	30-01-2016	-28,612678	-57,297955	KiA300116BA
PC	Cupi	F	31-01-2016	-28,613007	-57,297905	CuA310116BA
PC	Kira	F	31-01-2016	-28,613097	-57,298406	KiA310116BA
PC	Cupi	F	08-02-2016	-28,608494	-57,303171	CuI080216BA
PC	Cupi	F	16-02-2016	-28,608229	-57,30319	CuA160216BA
PC	Kira	F	25-02-2016	-28,607584	-57,303551	KiI250216BA
PC	Kira	F	25-02-2016	-28,607274	-57,303765	Ki250216BA
PC	Nara	F	02-03-2016	-28,607731	-57,308819	NaA020316BH
PC	Tau	F	02-03-2016	-28,607175	-57,304672	TaA020316BA
PC	Kira	F	07-03-2016	-28,61043113	-57,30157471	KiA070216BA
PC	Tau	F	07-03-2016	-28,61106154	-57,3017794	TaA070315BA
PC	Kira	F	08-03-2016	-28,61294	-57,298499	KiA080316BA
PC	Nara	F	09-03-2016	-28,61026	-57,302054	NaA090316BA
PC	Nara	F	10-03-2016	-28,60624244	-57,30483511	TuA100316BA
PC	Cupi	F	11-03-2016	-28,612666	-57,295511	CuA110316BA
PC	Kira	F	11-03-2016	-28,609485	-57,302889	KiA110316S
PC	Nara	F	11-03-2016	-28,611742	-57,29649	NaA110316BA
PC	Nara	F	12-03-2016	-28,605884	-57,304384	NaA120316BA
PC	Kira	F	14-03-2016	-28,608594	-57,303796	KiI140316BA
PC	Kerana	F	15-03-2016	-28,607826	-57,297918	KeA150316BA
PC	Kira	F	15-03-2016	-28,607757	-57,298632	KiI150316BA
PC	Kira	F	19-03-2016	-28,612665	-57,298999	KiA190316BA
PC	Nara	F	19-03-2016	-28,613136	-57,2983	NaA200316BA
PC	Cupi	F	20-03-2016	-28,612847	-57,298779	CuA200316BA
PC	Cupi	F	28-03-2016	-28,60935037	-57,30336065	CuA280316M
PC	Kerana	F	28-03-2016	-28,60919246	-57,30275111	Ke280316BA
PC	Tau	F	28-03-2016	-28,60953159	-57,30302487	TaA280316M
PC	Cupi	F	29-03-2016	-28,61329523	-57,29791031	CuA290316H
PC	Tau	F	30-03-2016	-28,61238043	-57,2980207	TauABA3
PC	Tau	F	30-03-2016	-28,61037036	-57,30030335	TauABA2
PC	Tau	F	30-03-2016	-28,61122456	-57,3007962	TauABA1
PC	Tau	F	30-03-2016	-28,60932263	-57,30312813	TauAM4
PC	Kira	F	31-03-2016	-28,60862232	-57,3075697	KiA310316BA
PC	Tau	F	31-03-2016	-28,60933897	-57,30286963	TauA310316M
PC	Cupi	F	01-04-2016	-28,612903	-57,29853	CuA010416BA
PC	Tau	F	01-04-2016	-28,6120641	-57,29975576	TauIBA
PC	Tau	F	01-04-2016	-28,60908978	-57,3026108	TauAM2
PC	Cupi	F	05-04-2016	-28,609662	-57,30261	CuA050416S
PC	Kira	F	05-04-2016	-28,60605151	-57,30493661	KiA050416BH
PC	Tau	F	05-04-2016	-28,60613658	-57,30527532	TaABA050416
PC	Cupi	F	06-04-2016	-28,61295409	-57,29845514	CuI060416BA
PC	Tau	F	07-04-2016	-28,6069674	-57,30600338	TaABA1
PC	Kira	F	10-04-2016	-28,612831	-57,298603	KiA100416BA
PC	Cupi	F	12-04-2016	-28,60517249	-57,29825749	CuA120416BA
PC	Tau	F	12-04-2016	-28,61313053	-57,2982134	TaA120416M
PC	Kerana	F	14-04-2016	-28,605468	-57,305	KeA140416BH
PC	Kira	F	08-05-2016	-28,613122	-57,298155	KiA80516BA
PC	Cupi	F	13-05-2016	-28,61295249	-57,29854222	CuA130516 BA
PC	Kerana	F	19-05-2016	-28,613042	-57,298323	KeA190516BA
PC	Kira	F	19-05-2016	-28,613068	-57,298321	KiA190516BA
PC	Tau	F	19-05-2016	-28,60912	-57,303158	TaA190516BA
PC	Kira	F	30-05-2016	-28,606985	-57,308453	KiA300516BH
PC	Kira	F	01-06-2016	-28,61289986	-57,2985087	Ki1616
PC	Cupi	F	05-06-2016	-28,613184	-57,297957	CuA050616BA
PC	Tau	F	05-06-2016	-28,609881	-57,302477	TaA050616S
PC	Kira	F	06-06-2016	-28,609311	-57,303165	KiA060616S
PC	Cupi	F	07-07-2016	-28,60964575	-57,30278741	CuA070716BA
PC	Cupi	F	07-07-2016	-28,607431	-57,308595	CuA070716BH
PC	Kira	F	07-07-2016	-28,608528	-57,307137	KiA070716BA
PC	Tau	F	07-07-2016	-28,60925507	-57,30507894	TaA070716BA
PC	Kira	F	13-07-2016	-28,609233	-57,303212	KiA130716S
PC	Kira	F	17-07-2016	-28,610607	-57,301546	KiA170716S
PC	Kira	F	21-07-2016	-28,609564	-57,302738	KiA210716S
PC	Kira	F	26-08-2016	-28,605761	-57,297442	KiA260816BA
PC	Cupi	F	29-08-2016	-28,60922707	-57,30320055	CupiA290816CE
PC	Cupi	F	01-09-2016	-28,60987608	-57,30244232	CuA010916CE
PC	Kira	F	09-09-2016	-28,609298	-57,303126	KiI090916S
PC	Cupi	F	21-09-2016	-28,60772889	-57,30444904	CuA210916Ba
PC	Kira	F	23-09-2016	-28,609361	-57,303326	KiAbA230916BA
PC	Cupi	F	29-09-2016	-28,607397	-57,305033	CuKiKeTaAbNaA290916Nara
PC	Tau	F	13-10-2016	-28,612823	-57,306812	TaA121016BA
PC	Tau	F	02-11-2016	-28,60762747	-57,30887761	TaA021116BH
PC	Kira	F	09-11-2016	-28,612272	-57,297864	KiA091116BH
PC	Kira	F	17-11-2016	-28,607275	-57,297847	KiA171116BA
PC	Kira	F	26-11-2016	-28,607192	-57,303698	KiI261116BA
PC	Kira	F	28-11-2016	-28,61096087	-57,29695545	KiA281116BH
PC	Nara	F	03-12-2016	-28,6119931	-57,29753237	NaI031216BH
PC	Nara	F	05-12-2016	-28,61095911	-57,29674355	NaI051216BH
PC	Kira	F	06-12-2016	-28,60758179	-57,30947063	KiA061216BH
PC	Nara	F	06-12-2016	-28,61199101	-57,29751561	NaA061216BH
PC	Tau	F	06-12-2016	-28,6077418	-57,30946275	TaA061216BH
PC	Kerana	F	09-12-2016	-28,607342	-57,309407	KeA091216BH
PC	Kira	F	09-12-2016	-28,617765	-57,305836	KiA091216BH
PC	Nara	F	09-12-2016	-28,618084	-57,305091	NaA091216H
PC	Kira	F	19-12-2016	-28,60741583	-57,30945555	KiA191216BH
PC	Tau	F	19-12-2016	-28,61051738	-57,31071652	TaA191216BA
PC	Nara	F	28-12-2016	-28,6118895	-57,29708838	NaI281216BH
PC	Kira	F	05-01-2017	-28,60720921	-57,30395928	KirA05012017BH
PC	Nara	F	09-01-2017	-28,61184801	-57,29689795	NaA090117BH
PC	Kira	F	13-01-2017	-28,606696	-57,312963	KiA130117E
PC	Nara	F	23-01-2017	-28,610798	-57,298044	NaI230117BH
PC	Nara	F	25-01-2017	-28,610904	-57,298175	NaA250117BA
PC	Kira	F	26-01-2017	-28,60726805	-57,30384587	KiA260117BA
PC	Nara	F	27-01-2017	-28,61162446	-57,29806647	NaA271017BA
PC	Cupi	F	01-02-2017	-28,607842	-57,308031	CuA010217BH
PC	Nara	F	01-02-2017	-28,610105	-57,29779	NaI01027BH
PC	Tau	F	01-02-2017	-28,607873	-57,303558	TaI010217BA
PC	P8	F	02-02-2017	-28,656698	-57,423642	P8A020217M
PC	Nara	F	03-02-2017	-28,61018	-57,299055	NaA030217P
PC	Kira	F	04-02-2017	-28,607995	-57,311709	KiI040217BA
PC	Cupi	F	05-02-2017	-28,60726437	-57,30388544	CuA050217BA
PC	P11	F	06-02-2017	-28,65356131	-57,4225239	P11A0617BH
PC	P7	F	06-02-2017	-28,65427	-57,42230563	P7050217BA
PC	Nara	F	07-02-2017	-28,61033608	-57,29793722	NaI070217BH
PC	Tau	F	08-02-2017	-28,608676	-57,305214	TaA080217BA
PC	P11	F	09-02-2017	-28,654543	-57,423798	P11I090217BA
PC	P13	F	09-02-2017	-28,65334	-57,422193	P13I090217BA
PC	P8	F	10-02-2017	-28,653762	-57,422292	P8A100217BA
PC	Nara	F	12-02-2017	-28,605262	-57,305152	NaA120217BH
PC	P12	F	27-02-2017	-28,65203655	-57,42420782	P11A270217M
PC	P8	F	27-02-2017	-28,65528697	-57,4222338	P8A270217BA
PC	Cupi	F	06-03-2017	-28,60947157	-57,3077878	CuA060317BH
PC	Tau	F	06-03-2017	-28,61001883	-57,30712026	TaA060317BH
PC	P13	F	07-03-2017	-28,65189725	-57,42436951	P13A70317BA
PC	P8	F	07-03-2017	-28,637564	-57,417896	P8A070317BA
PC	P13	F	08-03-2017	-28,653455	-57,421894	P13A080317BH
PC	P13	F	09-03-2017	-28,64781568	-57,42763636	P13CQI90317BA
PC	P7	F	16-03-2017	-28,655142	-57,424278	P7I160317BA
PC	P8	F	17-03-2017	-28,641001	-57,419315	P8A170317BH
PC	P12	F	19-03-2017	-28,654207	-57,423455	P12A190317BA
PC	P8	F	21-03-2017	-28,654338	-57,422458	P8A210317hocBA
PC	Kira	F	27-03-2017	-28,604369	-57,303586	KiA270317BH
PC	P12	F	27-03-2017	-28,653681	-57,422211	P12+3I270317BA
PC	Cupi	F	29-03-2017	-28,606922	-57,302614	CuA290317BH
PC	P8	F	03-04-2017	-28,639149	-57,419618	P8+P3A030417MA
PC	Nara	F	05-04-2017	-28,607606	-57,308256	NaA050417BH
PC	Cupi	F	10-04-2017	-28,607028	-57,306968	CuA100417BH
PC	Tau	F	10-04-2017	-28,607667	-57,304556	TaA100417BA
PC	P8	F	11-04-2017	-28,640794	-57,418912	P8A110417BH
PC	Kira	F	24-04-2017	-28,604468	-57,304039	KyraA240417E
PC	Tau	F	24-04-2017	-28,605304	-57,305077	TauA240417BH
PC	P8	F	28-04-2017	-28,638051	-57,418395	P8A280417BA
PC	Kira	F	02-05-2017	-28,606989	-57,307465	KiA020517BH
PC	Tau	F	02-05-2017	-28,607739	-57,308111	TaA020517BH
PC	Kerana	F	09-05-2017	-28,607278	-57,303528	Ke+Ta+CriaA90517BA
PC	P8	F	09-05-2017	-28,636467	-57,414543	P8+P6+P3A90517M
PC	Nara	F	15-05-2017	-28,607576	-57,304915	NaA150517BA
PC	P7	F	24-05-2017	-28,654478	-57,425104	P7A240517BA
PC	P8	F	02-06-2017	-28,633041	-57,413112	P8I20617M
PC	Nara	F	24-06-2017	-28,603288	-57,296866	Na In240617BA
PC	Nara	F	20-07-2017	-28,60691	-57,29234	NaA200717SA
PC	Nara	F	23-07-2017	-28,611361	-57,266808	Nal230717Ma
PC	Nara	F	25-07-2017	-28,605903	-57,292818	NaA250717BA
PC	Nara	F	28-07-2017	-28,609331	-57,295669	NaA280717Sa
PC	Tau	F	03-08-2017	-28,687569	-57,415303	TaA030817BA
PC	Nara	F	07-08-2017	-28,609651	-57,295064	NaI070817BA
PC	P12	F	04-09-2017	-28,651003	-57,42376	P12A40917BA
PC	P8	F	11-09-2017	-28,634225	-57,409343	P8I110917BA
PC	P12	F	15-09-2017	-28,646177	-57,420602	P12A160917BH
PC	P8	F	04-10-2017	-28,641263	-57,412407	P8A41017BA
Pc	P8	F	05-10-2017	-28,630623	-57,411676	P8A50917BH
PC	Rioja	F	05-10-2017	-28,626203	-57,41058	RiA50917BH
PC	Tama	F	05-10-2017	-28,630882	-57,411969	TmA50917S
PC	Rioja	F	10-10-2017	-28,627667	-57,41491	RJI101017BA
PC	Tau	F	10-10-2017	-28,611779	-57,295462	AbI101017BA
PC	Nara	F	13-10-2017	-28,605142	-57,289773	NAI131017BH
PC	Nara	F	17-10-2017	-28,604865	-57,289668	NAI171017BH
PC	P8	F	23-10-2017	-28,638368	-57,413039	P8+P4+P3A231017BA
PC	P8	F	23-10-2017	-28,639587	-57,414414	P8A231017BA
PC	Rioja	F	23-10-2017	-28,633627	-57,410633	RIOI231017PAS
PC	Rioja	F	24-10-2017	-28,633747	-57,41054	RiI2241017S
PC	Tau	F	24-10-2017	-28,635359	-57,393814	TAySAA241017BA
PC	Rioja	F	25-10-2017	-28,633731	-57,410566	RiI251017S
PC	Rioja	F	26-10-2017	-28,633862	-57,410548	RiA261017S
PC	Rioja	F	29-10-2017	-28,633842	-57,410885	RiA291017S
PC	P7	F	31-10-2017	-28,65038	-57,415057	P7+P12A311017BA
PC	Rioja	F	01-11-2017	-28,626749	-57,420717	RioA011117MA
PC	Rioja	F	04-11-2017	-28,627238	-57,42129	RiA41117M
PC	Rioja	F	06-11-2017	-28,627308	-57,42143	RiA61117S
PC	Rioja	F	08-11-2017	-28,627492	-57,421646	RiA81117S
PC	Rioja	F	16-11-2017	-28,626912	-57,420737	RiI151117M
PC	P7	F	28-11-2017	-28,647028	-57,417778	P7+P1+P10A231117BA
PC	P8	F	28-11-2017	-28,639337	-57,412022	P8A281117BA
PC	P7	F	29-11-2017	-28,646822	-57,417647	P7A291117BA
PC	Olivia	F	02-12-2017	-28,635599	-57,404942	OlA21117BH
PC	Tau	F	02-12-2017	-28,636056	-57,405106	TaA21117BH
PC	Jovita	F	04-12-2017	-28,639052	-57,403788	Jo+Qu+StA041117BH
PC	Tanti	F	05-12-2017	-28,632258	-57,408231	TanI051217BH
PC	Tanti	F	06-12-2017	-28,632238	-57,411324	TnA61217M
PC	Olivia	F	07-12-2017	-28,627413	-57,418408	OlI71217BA
PC	Tau	F	07-12-2017	-28,632923	-57,41149	TaI71217M
PC	Olivia	F	08-12-2017	-28,641347	-57,412547	OlA81217BA
PC	P7	F	08-12-2017	-28,650027	-57,423366	P7A81217BA
PC	P8	F	08-12-2017	-28,641323	-57,41252	P8I81217BA
PC	Olivia	F	09-12-2017	-28,641339	-57,416894	OlA91217M
PC	Carlota	F	12-12-2017	-28,636401	-57,40268	Car+P3A121217BH
PC	Jovita	F	12-12-2017	-28,638623	-57,404164	Jo+Qu+TamA121217BH
PC	Olivia	F	12-12-2017	-28,641416	-57,416631	OlA121217M
PC	Carlota	F	14-12-2017	-28,636325	-57,40288	Car+P3I141217BH
PC	Jovita	F	14-12-2017	-28,638676	-57,404095	JoI141217BH
PC	Jovita	F	16-12-2017	-28,639231	-57,403622	JoA161217BH
PC	Tau	F	16-12-2017	-28,651192	-57,40719	Ta+OlA161217BA
PC	Tau	F	19-12-2017	-28,607618	-57,308097	TaA191217BH
PC	Grupo	NA	12-06-2015	-28,60398	-57,29857	24
PC	Grupo	NA	26-06-2015	-28,60982	-57,29625	60
PC	Grupo	NA	26-06-2015	-28,61187	-57,29682	58
PC	Grupo	NA	28-06-2015	-28,61226	-57,29686	65
PC	Grupo	NA	29-06-2015	-28,61367	-57,2965	67
PC	Grupo	NA	29-06-2015	-28,61268	-57,29666	68
PC	Grupo	NA	01-07-2015	-28,61108	-57,29725	69
PC	Grupo	NA	02-07-2015	-28,60717	-57,2976	77
PC	Grupo	NA	02-07-2015	-28,60707	-57,29769	76
PC	Grupo	NA	02-07-2015	-28,6047	-57,29804	75
PC	Grupo	NA	02-07-2015	-28,60254	-57,29933	74
PC	Grupo	NA	04-07-2015	-28,61211	-57,29582	84
PC	Grupo	NA	04-07-2015	-28,6125	-57,2961	86
PC	Grupo	NA	04-07-2015	-28,61185	-57,29637	85
PC	Grupo	NA	06-07-2015	-28,61332	-57,29712	91
PC	Grupo	NA	06-07-2015	-28,6132	-57,29778	94
PC	Grupo	NA	06-07-2015	-28,61274	-57,29787	92
PC	Grupo	NA	06-07-2015	-28,61237	-57,29819	90
PC	Grupo	NA	07-07-2015	-28,6128	-57,29305	99
PC	Grupo	NA	07-07-2015	-28,61084	-57,29568	98
PC	Grupo	NA	07-07-2015	-28,61216	-57,29682	95
PC	Grupo	NA	07-07-2015	-28,61251	-57,29817	96
PC	Grupo	NA	07-07-2015	-28,61109	-57,29819	97
PC	Grupo	NA	11-07-2015	-28,61239	-57,2942	105
PC	Grupo	NA	12-07-2015	-28,60958	-57,29618	107
PC	Grupo	NA	12-07-2015	-28,60929	-57,29639	106
PC	Grupo	NA	13-07-2015	-28,61338	-57,29783	ema
PC	Grupo	NA	13-07-2015	-28,61996	-57,3047	ema
PC	Grupo	NA	13-07-2015	-28,61961	-57,30555	ema
PC	Grupo	NA	15-07-2015	-28,61087	-57,29576	114
PC	Grupo	NA	15-07-2015	-28,61067	-57,29588	111
PC	Grupo	NA	15-07-2015	-28,61063	-57,29604	113
PC	Grupo	NA	15-07-2015	-28,60988	-57,29727	109
PC	Grupo	NA	15-07-2015	-28,61246	-57,29814	110
PC	Grupo	NA	18-07-2015	-28,60402	-57,29701	otro
PC	Grupo	NA	06-08-2015	-28,60526	-57,29778	203
PC	Grupo	NA	06-08-2015	-28,60797	-57,30258	202
PC	Grupo	NA	07-08-2015	-28,60676	-57,29712	248
PC	Grupo	NA	07-08-2015	-28,6066	-57,29753	249
PC	Grupo	NA	07-08-2015	-28,60651	-57,29761	247
PC	Grupo	NA	07-08-2015	-28,6051	-57,29772	251
PC	Grupo	NA	07-08-2015	-28,60669	-57,29775	250
PC	Grupo	NA	07-08-2015	-28,60493	-57,2983	254
PC	Grupo	NA	07-08-2015	-28,60391	-57,2987	253
PC	Grupo	NA	07-08-2015	-28,60363	-57,29904	252
PC	Grupo	NA	07-08-2015	-28,60616	-57,2999	245
PC	Grupo	NA	07-08-2015	-28,60672	-57,30083	243
PC	Grupo	NA	07-08-2015	-28,60805	-57,30242	223
PC	Grupo	NA	07-08-2015	-28,60805	-57,30243	242
PC	Grupo	NA	07-08-2015	-28,60811	-57,30244	228
PC	Grupo	NA	07-08-2015	-28,60807	-57,3025	225
PC	Grupo	NA	07-08-2015	-28,60805	-57,30252	226
PC	Grupo	NA	07-08-2015	-28,60802	-57,30256	227
PC	Grupo	NA	07-08-2015	-28,608	-57,30256	212
PC	Grupo	NA	07-08-2015	-28,60799	-57,30259	222
PC	Grupo	NA	07-08-2015	-28,60815	-57,3026	230
PC	Grupo	NA	07-08-2015	-28,60811	-57,3026	235
PC	Grupo	NA	07-08-2015	-28,60818	-57,30265	232
PC	Grupo	NA	07-08-2015	-28,60814	-57,30269	231
PC	Grupo	NA	07-08-2015	-28,60748	-57,30269	241
PC	Grupo	NA	07-08-2015	-28,60824	-57,3027	234
PC	Grupo	NA	07-08-2015	-28,60824	-57,30275	213
PC	Grupo	NA	07-08-2015	-28,60721	-57,30278	240
PC	Grupo	NA	07-08-2015	-28,60765	-57,30282	236
PC	Grupo	NA	07-08-2015	-28,60705	-57,30296	237
PC	Grupo	NA	07-08-2015	-28,607	-57,30301	239
PC	Grupo	NA	07-08-2015	-28,60856	-57,30307	221
PC	Grupo	NA	07-08-2015	-28,60694	-57,30327	238
PC	Grupo	NA	07-08-2015	-28,60832	-57,30359	219
PC	Grupo	NA	07-08-2015	-28,60817	-57,3036	218
PC	Grupo	NA	07-08-2015	-28,60804	-57,30381	217
PC	Grupo	NA	07-08-2015	-28,60798	-57,30392	216
PC	Grupo	NA	07-08-2015	-28,60833	-57,30407	215
PC	Grupo	NA	07-08-2015	-28,60772	-57,30431	214
PC	Grupo	NA	09-08-2015	-28,61083	-57,29544	274
PC	Grupo	NA	09-08-2015	-28,61079	-57,29551	273
PC	Grupo	NA	09-08-2015	-28,61088	-57,29564	272
PC	Grupo	NA	09-08-2015	-28,61003	-57,29601	270
PC	Grupo	NA	09-08-2015	-28,60984	-57,29628	269
PC	Grupo	NA	09-08-2015	-28,60893	-57,2965	267
PC	Grupo	NA	09-08-2015	-28,60834	-57,29678	266
PC	Grupo	NA	11-08-2015	-28,60753	-57,30461	276
PC	Grupo	NA	11-08-2015	-28,60739	-57,30548	277
PC	Grupo	NA	13-08-2015	-28,60426	-57,29823	307
PC	Grupo	NA	13-08-2015	-28,60573	-57,29994	306
PC	Grupo	NA	13-08-2015	-28,60647	-57,30147	305
PC	Grupo	NA	13-08-2015	-28,60767	-57,30235	303
PC	Grupo	NA	13-08-2015	-28,60771	-57,30241	302
PC	Grupo	NA	13-08-2015	-28,60804	-57,30249	301
PC	Grupo	NA	13-08-2015	-28,60822	-57,30313	300
PC	Grupo	NA	13-08-2015	-28,6073	-57,30511	299
PC	Grupo	NA	17-08-2015	-28,60815	-57,30323	335
PC	Grupo	NA	17-08-2015	-28,60761	-57,30503	336
PC	Grupo	NA	17-08-2015	-28,60734	-57,30505	337
PC	Grupo	NA	17-08-2015	-28,6071	-57,30571	491
PC	Grupo	NA	17-08-2015	-28,60724	-57,3058	338
PC	Grupo	NA	17-08-2015	-28,60697	-57,30778	489
PC	Grupo	NA	17-08-2015	-28,60721	-57,3081	490
PC	Tupa	M	14-01-2014	-28,635114	-57,303188	Tu140114M
PC	Tupa	M	30-01-2014	-28,613943	-57,31119	TuI300114BH
PC	Tupa	M	06-02-2014	-28,64442	-57,31416	TuA060214M
PC	Tupa	M	15-02-2014	-28,631101	-57,295759	TuI150214M
PC	Tupa	M	19-02-2014	-28,648833	-57,321859	TuA190214M
PC	Tupa	M	06-03-2014	-28,624473	-57,296434	TuI060314M
PC	Tupa	M	09-09-2014	-28,622821	-57,314919	TuA090914BA
PC	Saiky	M	09-06-2015	-28,63264	-57,28218	4
PC	Saiky	M	09-06-2015	-28,63599	-57,28302	SaA
PC	Tupa	M	09-06-2015	-28,605842	-57,297686	Tu-KeA0906
PC	Saiky	M	10-06-2015	-28,65821	-57,28651	SaALOC1006
PC	Saiky	M	10-06-2015	-28,658205	-57,286514	SaALOC1006
PC	Tupa	M	10-06-2015	-28,611004	-57,297763	Tu-Ta-Ki-Cu1006
PC	Saiky	M	18-06-2015	-28,580681	-57,245376	SaA180615
PC	Saiky	M	19-06-2015	-28,576635	-57,243329	SaA190615
PC	Saiky	M	19-06-2015	-28,57663	-57,24335	42
PC	Saiky	M	20-06-2015	-28,5767	-57,24313	46
PC	Saiky	M	22-06-2015	-28,577026	-57,242994	SaA220615BA
PC	Saiky	M	23-06-2015	-28,57867	-57,24023	51
PC	Saiky	M	23-06-2015	-28,57669	-57,24326	52
PC	Saiky	M	23-06-2015	-28,57969	-57,24525	53
PC	Tupa	M	23-06-2015	-28,61209	-57,296654	TuA230615
PC	Saiky	M	24-06-2015	-28,577269	-57,243354	SaA240615BA
PC	Saiky	M	25-06-2015	-28,57846	-57,24326	56
PC	Saiky	M	25-06-2015	-28,57675	-57,2435	55
PC	Saiky	M	25-06-2015	-28,57585	-57,24446	57
PC	Saiky	M	26-06-2015	-28,578168	-57,243124	SaA260615BA
PC	Saiky	M	27-06-2015	-28,57731	-57,24265	63
PC	Saiky	M	27-06-2015	-28,57747	-57,24288	61
PC	Saiky	M	27-06-2015	-28,57659	-57,24305	64
PC	Saiky	M	27-06-2015	-28,57748	-57,24316	62
PC	Saiky	M	30-06-2015	-28,577879	-57,242918	SaA300615BA
PC	Saiky	M	01-07-2015	-28,57701	-57,24307	72
PC	Saiky	M	01-07-2015	-28,57746	-57,24363	70
PC	Saiky	M	01-07-2015	-28,57679	-57,24391	71
PC	Saiky	M	01-07-2015	-28,57681	-57,2441	73
PC	Saiky	M	02-07-2015	-28,551637	-57,211721	SaA020715BA
PC	Saiky	M	03-07-2015	-28,54804	-57,20826	81
PC	Saiky	M	03-07-2015	-28,55209	-57,21188	80
PC	Saiky	M	03-07-2015	-28,55168	-57,21257	82
PC	Saiky	M	03-07-2015	-28,55269	-57,21329	78
PC	Saiky	M	03-07-2015	-28,55473	-57,21505	ema
PC	Tupa	M	03-07-2015	-28,613726	-57,297016	Tu-Ki-Ke-Ta-CuA
PC	Saiky	M	04-07-2015	-28,551054	-57,212695	SaI040715BA
PC	Saiky	M	08-07-2015	-28,57712	-57,24244	100
PC	Saiky	M	09-07-2015	-28,5761	-57,24182	103
PC	Saiky	M	10-07-2015	-28,57374	-57,24211	104
PC	Saiky	M	12-07-2015	-28,57317	-57,24187	108
PC	Saiky	M	12-07-2015	-28,573158	-57,241896	SaA120715
PC	Tupa	M	12-07-2015	-28,61065	-57,29598	TuA120715BA
PC	Tupa	M	12-07-2015	-28,60928	-57,296399	TuA120715
PC	Saiky	M	15-07-2015	-28,57724	-57,24245	81
PC	Saiky	M	15-07-2015	-28,57748	-57,24251	80
PC	Saiky	M	15-07-2015	-28,57703	-57,24265	82
PC	Saiky	M	15-07-2015	-28,577692	-57,242677	SaA150715BA
PC	Saiky	M	17-07-2015	-28,575893	-57,240049	SaA170715
PC	Saiky	M	18-07-2015	-28,57467	-57,23879	131
PC	Saiky	M	18-07-2015	-28,57531	-57,24047	130
PC	Saiky	M	18-07-2015	-28,57531	-57,24092	129
PC	Saiky	M	18-07-2015	-28,5756	-57,2419	128
PC	Saiky	M	18-07-2015	-28,57654	-57,24297	121
PC	Saiky	M	18-07-2015	-28,57652	-57,24307	120
PC	Saiky	M	18-07-2015	-28,57647	-57,24315	119
PC	Saiky	M	18-07-2015	-28,57697	-57,24319	117
PC	Saiky	M	18-07-2015	-28,57619	-57,2432	127
PC	Saiky	M	18-07-2015	-28,57669	-57,24322	122
PC	Saiky	M	18-07-2015	-28,57667	-57,24322	118
PC	Saiky	M	18-07-2015	-28,57673	-57,24328	123
PC	Saiky	M	18-07-2015	-28,57671	-57,24345	124
PC	Saiky	M	18-07-2015	-28,57654	-57,24348	125
PC	Saiky	M	18-07-2015	-28,57641	-57,2435	126
PC	Saiky	M	20-07-2015	-28,57581	-57,24028	133
PC	Saiky	M	21-07-2015	-28,57612	-57,24036	135
PC	Saiky	M	22-07-2015	-28,57731	-57,24522	136
PC	Saiky	M	23-07-2015	-28,58137	-57,24509	137
PC	Saiky	M	23-07-2015	-28,58026	-57,24693	138
PC	Saiky	M	23-07-2015	-28,58011	-57,24747	142
PC	Saiky	M	23-07-2015	-28,58041	-57,24847	140
PC	Saiky	M	23-07-2015	-28,58112	-57,24937	141
PC	Saiky	M	25-07-2015	-28,57154	-57,23913	159
PC	Saiky	M	25-07-2015	-28,57242	-57,24113	158
PC	Saiky	M	25-07-2015	-28,57248	-57,24127	157
PC	Saiky	M	25-07-2015	-28,57335	-57,24213	155
PC	Saiky	M	25-07-2015	-28,57353	-57,24214	153
PC	Saiky	M	25-07-2015	-28,57358	-57,24217	152
PC	Saiky	M	25-07-2015	-28,57352	-57,24225	154
PC	Saiky	M	25-07-2015	-28,57324	-57,24226	156
PC	Saiky	M	25-07-2015	-28,57494	-57,24315	151
PC	Saiky	M	25-07-2015	-28,5763	-57,2432	160
PC	Saiky	M	25-07-2015	-28,57523	-57,244	150
PC	Saiky	M	25-07-2015	-28,57599	-57,24446	145
PC	Saiky	M	25-07-2015	-28,57569	-57,245	147
PC	Saiky	M	25-07-2015	-28,57562	-57,24501	146
PC	Saiky	M	25-07-2015	-28,57674	-57,24525	149
PC	Saiky	M	25-07-2015	-28,57679	-57,24537	161
PC	Saiky	M	25-07-2015	-28,57618	-57,24568	148
PC	Saiky	M	25-07-2015	-28,57679	-57,24582	162
PC	Saiky	M	25-07-2015	-28,57727	-57,24611	163
PC	Saiky	M	28-07-2015	-28,57762	-57,24306	180
PC	Saiky	M	28-07-2015	-28,57713	-57,24306	179
PC	Saiky	M	28-07-2015	-28,57765	-57,2431	181
PC	Saiky	M	28-07-2015	-28,57688	-57,24311	178
PC	Saiky	M	28-07-2015	-28,57653	-57,24313	177
PC	Saiky	M	28-07-2015	-28,578	-57,24359	182
PC	Saiky	M	28-07-2015	-28,57837	-57,24388	183
PC	Saiky	M	28-07-2015	-28,57838	-57,24395	184
PC	Saiky	M	28-07-2015	-28,5766	-57,24403	176
PC	Saiky	M	28-07-2015	-28,57862	-57,24416	185
PC	Saiky	M	28-07-2015	-28,5792	-57,24428	186
PC	Saiky	M	28-07-2015	-28,57805	-57,24441	169
PC	Saiky	M	28-07-2015	-28,57804	-57,24447	168
PC	Saiky	M	28-07-2015	-28,57805	-57,24467	170
PC	Saiky	M	28-07-2015	-28,57615	-57,24477	175
PC	Saiky	M	28-07-2015	-28,57783	-57,24515	171
PC	Saiky	M	28-07-2015	-28,57621	-57,24534	174
PC	Saiky	M	28-07-2015	-28,57759	-57,24559	172
PC	Saiky	M	28-07-2015	-28,57653	-57,24568	173
PC	Saiky	M	31-07-2015	-28,578083	-57,244231	SaI310715S
PC	Saiky	M	05-08-2015	-28,57754	-57,24311	190
PC	Saiky	M	05-08-2015	-28,57891	-57,24369	200
PC	Saiky	M	05-08-2015	-28,57759	-57,24395	191
PC	Saiky	M	05-08-2015	-28,57758	-57,24401	192
PC	Saiky	M	05-08-2015	-28,57812	-57,24406	198
PC	Saiky	M	05-08-2015	-28,57826	-57,24408	199
PC	Saiky	M	05-08-2015	-28,57802	-57,24416	197
PC	Saiky	M	05-08-2015	-28,57793	-57,24424	196
PC	Saiky	M	05-08-2015	-28,57793	-57,24427	195
PC	Saiky	M	05-08-2015	-28,57796	-57,24431	194
PC	Saiky	M	05-08-2015	-28,5779	-57,24439	193
PC	Saiky	M	06-08-2015	-28,57804	-57,24413	204
PC	Saiky	M	06-08-2015	-28,57897	-57,24479	205
PC	Saiky	M	06-08-2015	-28,58003	-57,24501	207
PC	Saiky	M	06-08-2015	-28,57928	-57,24504	206
PC	Saiky	M	06-08-2015	-28,57804	-57,24568	211
PC	Saiky	M	06-08-2015	-28,57777	-57,24593	210
PC	Saiky	M	06-08-2015	-28,57781	-57,24596	209
PC	Saiky	M	06-08-2015	-28,57781	-57,24599	209
PC	Saiky	M	08-08-2015	-28,57738	-57,24341	265
PC	Saiky	M	08-08-2015	-28,5776	-57,24376	264
PC	Saiky	M	08-08-2015	-28,5779	-57,24415	258
PC	Saiky	M	08-08-2015	-28,57766	-57,24418	263
PC	Saiky	M	08-08-2015	-28,57771	-57,24419	260
PC	Saiky	M	08-08-2015	-28,57793	-57,2442	257
PC	Saiky	M	08-08-2015	-28,57798	-57,24421	255
PC	Saiky	M	08-08-2015	-28,57763	-57,24422	262
PC	Saiky	M	08-08-2015	-28,57765	-57,24429	261
PC	Saiky	M	10-08-2015	-28,57858	-57,2442	275
PC	Saiky	M	12-08-2015	-28,57763	-57,2429	293
PC	Saiky	M	12-08-2015	-28,57735	-57,2429	288
PC	Saiky	M	12-08-2015	-28,57726	-57,24291	286
PC	Saiky	M	12-08-2015	-28,57732	-57,24294	287
PC	Saiky	M	12-08-2015	-28,57728	-57,24298	289
PC	Saiky	M	12-08-2015	-28,57728	-57,24301	290
PC	Saiky	M	12-08-2015	-28,57683	-57,24301	284
PC	Saiky	M	12-08-2015	-28,57674	-57,24304	283
PC	Saiky	M	12-08-2015	-28,57668	-57,24304	282
PC	Saiky	M	12-08-2015	-28,57745	-57,24306	292
PC	Saiky	M	12-08-2015	-28,57734	-57,2431	291
PC	Saiky	M	12-08-2015	-28,5767	-57,2431	281
PC	Saiky	M	12-08-2015	-28,57666	-57,24311	280
PC	Saiky	M	12-08-2015	-28,57763	-57,24314	294
PC	Saiky	M	12-08-2015	-28,57755	-57,24315	295
PC	Saiky	M	12-08-2015	-28,57701	-57,24315	285
PC	Saiky	M	12-08-2015	-28,57748	-57,24325	296
PC	Saiky	M	12-08-2015	-28,57701	-57,24334	279
PC	Saiky	M	12-08-2015	-28,57701	-57,2434	278
PC	Saiky	M	12-08-2015	-28,5774	-57,24341	297
PC	Saiky	M	12-08-2015	-28,57733	-57,24347	298
PC	Saiky	M	14-08-2015	-28,57736	-57,24303	318
PC	Saiky	M	14-08-2015	-28,57813	-57,24326	320
PC	Saiky	M	14-08-2015	-28,57653	-57,24365	319
PC	Saiky	M	14-08-2015	-28,57618	-57,24393	317
PC	Saiky	M	14-08-2015	-28,57606	-57,24429	311
PC	Saiky	M	14-08-2015	-28,57596	-57,24434	312
PC	Saiky	M	14-08-2015	-28,57619	-57,24441	310
PC	Saiky	M	14-08-2015	-28,57837	-57,24486	313
PC	Saiky	M	14-08-2015	-28,57668	-57,24486	309
PC	Saiky	M	14-08-2015	-28,57605	-57,24491	316
PC	Saiky	M	14-08-2015	-28,57698	-57,24497	308
PC	Saiky	M	14-08-2015	-28,58101	-57,24609	315
PC	Saiky	M	16-08-2015	-28,57703	-57,24337	325
PC	Saiky	M	16-08-2015	-28,57659	-57,24341	326
PC	Saiky	M	16-08-2015	-28,57653	-57,24344	327
PC	Saiky	M	16-08-2015	-28,57627	-57,24405	328
PC	Saiky	M	16-08-2015	-28,57784	-57,24442	321
PC	Saiky	M	16-08-2015	-28,5778	-57,2445	322
PC	Saiky	M	16-08-2015	-28,57777	-57,24456	323
PC	Saiky	M	16-08-2015	-28,57765	-57,24464	324
PC	Saiky	M	16-08-2015	-28,57653	-57,24493	329
PC	Saiky	M	16-08-2015	-28,57654	-57,24499	330
PC	Saiky	M	16-08-2015	-28,57659	-57,24505	331
PC	Saiky	M	16-08-2015	-28,57673	-57,24551	332
PC	Saiky	M	16-08-2015	-28,57782	-57,24601	334
PC	Saiky	M	24-08-2015	-28,5777	-57,24295	SaA240815BA
PC	Saiky	M	26-08-2015	-28,57739	-57,24462	SaA260815BA
PC	Tupa	M	26-08-2015	-28,60682	-57,30778	TuA240815BA
PC	Saiky	M	27-08-2015	-28,57807	-57,24373	Sai270815BA
PC	Saiky	M	27-08-2015	-28,5766	-57,24498	NA
PC	Saiky	M	27-08-2015	-28,57869	-57,24857	NA
PC	Tupa	M	31-08-2015	-28,60738	-57,30497	Tupa310815
PC	Saiky	M	02-09-2015	-28,57715	-57,24247	SaA020915BA
PC	Tupa	M	02-09-2015	-28,60813	-57,3043	NaA020915BA
PC	Tupa	M	05-09-2015	-28,6094	-57,30684	TuA050915
PC	Saiky	M	07-09-2015	-28,57727	-57,24248	SaiABH070915
PC	Saiky	M	07-09-2015	-28,58064	-57,24279	SaiBH2070915
PC	Saiky	M	07-09-2015	-28,58016	-57,24368	SaiABA2070915
PC	Saiky	M	07-09-2015	-28,57717	-57,24421	SaiA070915BA
PC	Saiky	M	07-09-2015	-28,57638	-57,24487	SaiABA070915
PC	Saiky	M	11-09-2015	-28,57613	-57,24233	SaiABA110915
PC	Saiky	M	11-09-2015	-28,57558	-57,24284	SaiABH110915
PC	Saiky	M	11-09-2015	-28,57747	-57,24318	SaiAP110915
PC	Saiky	M	11-09-2015	-28,57647	-57,2433	SaiABA2100915
PC	Saiky	M	13-09-2015	-28,57773	-57,24767	SaA130915S
PC	Saiky	M	13-09-2015	-28,57764	-57,24784	Sa13-1
PC	Saiky	M	13-09-2015	-28,57765	-57,24818	Sa13-2
PC	Saiky	M	21-09-2015	-28,57754	-57,24878	SaA210915S
PC	Saiky	M	29-09-2015	-28,5777	-57,24558	SaABH290915
PC	Saiky	M	29-09-2015	-28,57761	-57,24908	SaAE290915
PC	Saiky	M	29-09-2015	-28,57759	-57,24934	SaE1
PC	Saiky	M	29-09-2015	-28,58017	-57,24944	SaAM290915
PC	Saiky	M	29-09-2015	-28,57759	-57,24968	SaE2
PC	Saiky	M	29-09-2015	-28,57774	-57,24999	SaE3
PC	Saiky	M	29-09-2015	-28,5778	-57,25028	SaE4
PC	Saiky	M	29-09-2015	-28,57775	-57,25036	SaE5
PC	Saiky	M	29-09-2015	-28,57779	-57,25044	SaIBH290915
PC	Saiky	M	06-10-2015	-28,57808	-57,24304	SaAP061015
PC	Saiky	M	16-10-2015	-28,57616	-57,24452	CollarSa161015
PC	Saiky	M	02-11-2015	-28,57894	-57,24434	SaA021115BA
PC	Tupa	M	23-11-2015	-28,60844	-57,30403	TuI231115
PC	Tupa	M	24-11-2015	-28,60743	-57,30482	TuI241115
PC	Tupa	M	07-12-2015	-28,60706	-57,30529	TPI071215BH
PC	Tupa	M	07-12-2015	-28,60705691	-57,30529217	TPI071215BH
PC	Tupa	M	08-12-2015	-28,63681971	-57,3283559	TUA081215M
PC	Tupa	M	10-12-2015	-28,60769436	-57,30425751	TPA101215BH
PC	Tupa	M	10-12-2015	-28,60769	-57,30426	TP101215BH
PC	Tupa	M	12-12-2015	-28,60954567	-57,30679614	TPA121215BH
PC	Tupa	M	12-12-2015	-28,60954	-57,3068	TPA121215BH
PC	Tupa	M	15-12-2015	-28,60783232	-57,30246118	TPA151215BA
PC	Tupa	M	17-12-2015	-28,64765257	-57,41579189	TuA171215B
PC	Tupa	M	03-01-2016	-28,608358	-57,298649	TpA030116
PC	Tupa	M	12-01-2016	-28,624982	-57,316503	TuI120116M
PC	Tupa	M	21-01-2016	-28,61027842	-57,30211702	TPA210116BA
PC	Tupa	M	25-01-2016	-28,688095	-57,434118	TpA250116BA
PC	Tupa	M	30-01-2016	-28,613166	-57,298043	TpA300116
PC	Tupa	M	04-02-2016	-28,61311	-57,298173	TpA040216BA
PC	Tupa	M	05-02-2016	-28,60957157	-57,30284306	TuA030216BA
PC	Tupa	M	02-03-2016	-28,60769	-57,304154	Tp020316BA
PC	Tupa	M	04-03-2016	-28,6125013	-57,3008154	TuA030215M
PC	Tupa	M	07-03-2016	-28,60932187	-57,30292068	TuA070316M
PC	Tupa	M	09-03-2016	-28,607737	-57,304417	TpI090316BA
PC	Tupa	M	10-03-2016	-28,60624244	-57,30483511	TpA100316BA
PC	Homero	M	11-03-2016	-28,612435	-57,298074	HoA110316BH
PC	Tupa	M	11-03-2016	-28,612281	-57,300854	TpA110316M
PC	Homero	M	12-03-2016	-28,612573	-57,29814	HoA120316BA
PC	Tupa	M	12-03-2016	-28,604914	-57,304677	TpA120316BA
PC	Homero	M	14-03-2016	-28,612462	-57,298131	HoI140316BH
PC	Tupa	M	14-03-2016	-28,605197	-57,304531	TpA140316BA
PC	Tupa	M	15-03-2016	-28,607958	-57,298667	TpI150316BA
PC	Tupa	M	19-03-2016	-28,604834	-57,304531	TpI190316M
PC	Tupa	M	20-03-2016	-28,604798	-57,304575	TpI200316BA
PC	Abraham	M	10-04-2016	-28,612581	-57,298149	AbA100416BA
PC	Abraham	M	11-04-2016	-28,612942	-57,298488	AbA110416BA
PC	Abraham	M	12-04-2016	-28,60938013	-57,30287659	AbA120416M
PC	Abraham	M	14-04-2016	-28,613715	-57,297579	AbA140416BA
PC	Abraham	M	19-04-2016	-28,60930637	-57,30256654	AbhA190416BA
PC	Homero	M	02-05-2016	-28,61290195	-57,29849403	HoA010516BA
PC	Homero	M	06-05-2016	-28,56821518	-57,2314994	HoA060516M
PC	Homero	M	11-05-2016	-28,57103912	-57,23526523	HoA110516BA
PC	Abraham	M	12-05-2016	-28,61288418	-57,2985014	AbA120516BA
PC	Abraham	M	19-05-2016	-28,608753	-57,303179	AbA190516BA
PC	Homero	M	19-05-2016	-28,56786724	-57,23238529	HO190516Ba
PC	Homero	M	19-05-2016	-28,57016514	-57,23513413	HoM190516
PC	Homero	M	24-05-2016	-28,56191441	-57,22818813	HoA240516BA
PC	Homero	M	26-05-2016	-28,567618	-57,23117	HoA260516BA
PC	Homero	M	29-05-2016	-28,568795	-57,2322	HoA290516BA
PC	Abraham	M	30-05-2016	-28,609652	-57,303423	AbA300516S
PC	Abraham	M	01-06-2016	-28,61424859	-57,29699249	Ab10616
PC	Abraham	M	06-06-2016	-28,607446	-57,30752	AbI060616BA
PC	Abraham	M	11-06-2016	-28,609381	-57,30309	AbA110616S
PC	Homero	M	17-06-2016	-28,567547	-57,232957	HoA170616E
PC	Homero	M	17-06-2016	-28,56772366	-57,23299356	HoA170616BH
PC	Abraham	M	24-07-2016	-28,609273	-57,303289	AbI240716S
PC	Abraham	M	27-07-2016	-28,609263	-57,303271	Ab270716S
PC	Abraham	M	10-08-2016	-28,608668	-57,303097	AbA100816BA
PC	Homero	M	26-08-2016	-28,57154564	-57,23918444	HoI260816BH
PC	Homero	M	02-09-2016	-28,567095	-57,232512	HoI020916BH
PC	Homero	M	07-09-2016	-28,56752585	-57,23263834	HoA070916M
PC	Abraham	M	12-09-2016	-28,609131	-57,303296	AbA120916BA
PC	Homero	M	12-09-2016	-28,56734765	-57,23282056	HoI120916BH
PC	Abraham	M	19-09-2016	-28,609352	-57,303125	AbA190916S
PC	Homero	M	24-09-2016	-28,57238291	-57,2378922	HoI240916BH
PC	Homero	M	29-09-2016	-28,556804	-57,204038	HOI290916BH
PC	Abraham	M	02-10-2016	-28,611121	-57,298092	AbA021016BH
PC	Homero	M	06-10-2016	-28,57147456	-57,23902208	HoI061016BH
PC	Abraham	M	08-10-2016	-28,607977	-57,304384	AbA081916BA
PC	Abraham	M	10-10-2016	-28,609458	-57,302898	AbI101016S
PC	Abraham	M	13-10-2016	-28,612459	-57,305101	AbA121016BA
PC	Homero	M	20-10-2016	-28,580046	-57,242888	HoA201016MH
PC	Abraham	M	26-10-2016	-28,60837941	-57,30405894	AbA5261016BA
PC	Abraham	M	02-11-2016	-28,606304	-57,304844	AbKiNaKeA021116Ba
PC	Abraham	M	09-11-2016	-28,610886	-57,296412	AbA091116BA
PC	Homero	M	17-11-2016	-28,579026	-57,240393	HoA171116BH
PC	Abraham	M	26-11-2016	-28,608373	-57,307725	AbI261116BH
PC	Homero	M	09-12-2016	-28,57161865	-57,23927748	HoA091216BH
PC	Homero	M	12-12-2016	-28,567502	-57,232745	HoA121216BH
PC	Homero	M	22-12-2016	-28,56706635	-57,23103345	HomI221216BA
PC	Homero	M	30-12-2016	-28,5819625	-57,24438373	HoA301216BA
PC	Tupa	M	30-12-2016	-28,63284166	-57,32444407	TuI301215M
PC	Homero	M	13-01-2017	-28,58219577	-57,24501665	HomI13012017BH
PC	Homero	M	24-01-2017	-28,580187	-57,241676	HoA240117BA
PC	P4	M	02-02-2017	-28,654263	-57,422208	P4I020217BA
PC	Homero	M	04-02-2017	-28,58210592	-57,24802299	HomA04022017BH
PC	P1	M	06-02-2017	-28,651157	-57,424442	P14I060217BA
PC	P9	M	06-02-2017	-28,65428701	-57,42224218	P9A060217BA
PC	Abraham	M	07-02-2017	-28,61125826	-57,31237899	Ab070217P
PC	P1	M	09-02-2017	-28,654331	-57,423476	P1A090217BA
PC	P10	M	09-02-2017	-28,654139	-57,422357	P10A090217BA
PC	P3	M	09-02-2017	-28,654195	-57,422276	P3A090217BA
PC	Abraham	M	12-02-2017	-28,608049	-57,311685	AbA120217M
PC	Homero	M	14-02-2017	-28,5829048	-57,24649438	HomA14022017BH
PC	P1	M	24-02-2017	-28,65415039	-57,42195854	P1A24022017BA
PC	P10	M	27-02-2017	-28,65379038	-57,42223623	P10A270217BH
PC	P4	M	27-02-2017	-28,65195475	-57,42417312	P4A270217BH
PC	Homero	M	28-02-2017	-28,578497	-57,240676	HomA28022017BH
PC	P10	M	07-03-2017	-28,65432523	-57,42259682	P10+6A70317BA
PC	P2	M	07-03-2017	-28,65196514	-57,42429927	P2I70317BA
PC	P4	M	07-03-2017	-28,65210143	-57,42426977	P4P13A70317BA
PC	P5	M	07-03-2017	-28,6524393	-57,4237117	P5A70317BA
PC	P2	M	08-03-2017	-28,651877	-57,424355	P2I080317BA
PC	P2	M	09-03-2017	-28,651737	-57,424448	P2M090317BA
PC	P9	M	13-03-2017	-28,65524	-57,423814	P9A130317BA
PC	Abraham	M	18-03-2017	-28,604375	-57,303745	AbA180317BA
PC	P10	M	19-03-2017	-28,654266	-57,42322	P10A190317BA
PC	Abraham	M	20-03-2017	-28,606613	-57,303372	AbA200317BH
PC	Homero	M	23-03-2017	-28,575882	-57,241868	HoA230317BH
PC	P10	M	23-03-2017	-28,654257	-57,42329	P10A230317BA
PC	P4	M	27-03-2017	-28,654013	-57,421899	P4+P6A270317BA
PC	P9	M	27-03-2017	-28,654311	-57,423247	P9+2A270317BA
PC	Homero	M	30-03-2017	-28,576082	-57,241442	HoA300317BH
PC	Abraham	M	13-04-2017	-28,607433	-57,308383	ABA130417BH
PC	P10	M	17-04-2017	-28,654345	-57,423182	P10+7A170417BA
PC	Homero	M	22-04-2017	-28,573639	-57,23813	HoA220417BH
PC	Abraham	M	28-04-2017	-28,605465	-57,305498	AbA280417BH
PC	P6	M	28-04-2017	-28,638552	-57,418388	P6A280417BA
PC	Abraham	M	02-05-2017	-28,605311	-57,30346	AbA020517BH
PC	Homero	M	06-05-2017	-28,574045	-57,238684	HomI60517BA
PC	Abraham	M	11-05-2017	-28,609069	-57,307773	AbA110517BH
PC	P4	M	16-05-2017	-28,655224	-57,424633	P4A160517BA
PC	P9	M	16-05-2017	-28,653942	-57,422303	P9A160517BA
PC	P6	M	17-05-2017	-28,639507	-57,416419	P6A170517BA
PC	Abraham	M	19-05-2017	-28,607518	-57,304826	AbA190517BH
PC	P10	M	24-05-2017	-28,654245	-57,423789	P10A240517BA
PC	P9	M	29-05-2017	-28,654283	-57,423963	P9A290517BA
PC	Abraham	M	01-06-2017	-28,607494	-57,307848	Ab+Ke+KuNaA010517M
PC	P1	M	01-06-2017	-28,652977	-57,430538	P1A10617BH
PC	P5	M	01-06-2017	-28,653086	-57,429894	P10A10617BH
PC	P9	M	01-06-2017	-28,653808	-57,423844	P9A0617BA
PC	Abraham	M	14-06-2017	-28,609457	-57,3029	Ab+todosA140617BA
PC	Abraham	M	16-06-2017	-28,608274	-57,304111	Ab+TaA160617BA
PC	Abraham	M	20-06-2017	-28,607037	-57,304768	AbA200617BA
PC	Abraham	M	24-06-2017	-28,610364	-57,302123	Ab+todosA240617BA
PC	Abraham	M	27-06-2017	-28,609576	-57,302513	Ab+todosA270617BA
PC	P10	M	21-07-2017	-28,656057	-57,423491	P10A210717BA
PC	P9	M	21-07-2017	-28,713627	-57,450677	P9+P5A210717BA
PC	Abraham	M	03-08-2017	-28,607388	-57,30359	Ab+Ta+CaA030817BH
PC	P4	M	04-08-2017	-28,636326	-57,411004	P4+P6A040817Ma
PC	P9	M	04-08-2017	-28,65337	-57,429932	P9+P10+P1+P12+P7A040817BH
PC	P9	M	04-08-2017	-28,653302	-57,429943	P9+P12+P7+P1+P5A040817BH
PC	P10	M	30-08-2017	-28,646693	-57,420313	P10+P5+P7+P12A300817BA
PC	P4	M	12-09-2017	-28,638175	-57,418025	P4+P8A120917BA
PC	Abraham	M	25-09-2017	-28,607965	-57,29847	AbA250917M
PC	P10	M	27-09-2017	-28,652826	-57,429428	P10A270917BH
PC	P5	M	27-09-2017	-28,653111	-57,429273	P5A270917BH
PC	P9	M	29-09-2017	-28,64713	-57,419261	P9A290917BA
PC	P10	M	04-10-2017	-28,652087	-57,423748	P10A41017BA
PC	Chepes	M	09-10-2017	-28,624844	-57,349615	CpI091017M
PC	Abraham	M	10-10-2017	-28,611779	-57,295462	AbI101017BA
PC	P4	M	10-10-2017	-28,630602	-57,412236	P4+P8A101017BA
PC	P5	M	12-10-2017	-28,650855	-57,434018	P5I121017S
PC	P9	M	12-10-2017	-28,650345	-57,432668	P9A121017S
PC	Abraham	M	13-10-2017	-28,602558	-57,298818	AB131017ABH
PC	P4	M	15-10-2017	-28,627091	-57,414472	P4A151017BA
PC	P10	M	18-10-2017	-28,651544	-57,422545	P10A181017BH
PC	P5	M	21-10-2017	-28,65075	-57,433215	P5I211017BH
PC	P10	M	22-10-2017	-28,649711	-57,429871	P10A221017BH
PC	P5	M	22-10-2017	-28,650675	-57,433101	P5A221017BA
PC	P5	M	23-10-2017	-28,650697	-57,433037	P5I231017BH
PC	Abraham	M	25-10-2017	-28,607837	-57,303856	Pecas(6)CerrA251017BA
PC	P5	M	26-10-2017	-28,650566	-57,433063	P5I261017BH
Pc	P4	M	30-10-2017	-28,630985	-57,411988	P4A301017S
PC	Abraham	M	04-11-2017	-28,607121	-57,307805	PecasCerr(6)A041117BH
PC	Abraham	M	07-11-2017	-28,607931	-57,307551	AbA71117BH
PC	P10	M	11-11-2017	-28,649287	-57,414805	P10A101117BA
PC	Abraham	M	14-11-2017	-28,608144	-57,308224	AbI141117BH
PC	P10	M	17-11-2017	-28,652395	-57,4237	P10+P7A171117BA
PC	P10	M	21-11-2017	-28,651169	-57,423264	P10A211117BH
PC	Abraham	M	01-12-2017	-28,604226	-57,305255	AbA11217BH
PC	P4	M	05-12-2017	-28,640807	-57,413463	P4+P8I051217BA
PC	Pimenton	M	05-12-2017	-28,64171	-57,404348	St+Ca+QuA051217BA
PC	Chepes	M	06-12-2017	-28,651388	-57,444818	Cp61217BA
PC	Abraham	M	08-12-2017	-28,608567	-57,309139	AbA081217BH
PC	P4	M	10-12-2017	-28,64124	-57,412481	P4+P8A101217BH
PC	Chepes	M	18-12-2017	-28,648909	-57,429645	CpA181217BH
PC	Ku	NA	31-03-2016	-28,6074942	-57,30838509	KuA310316BH
PC	Ku	NA	09-05-2017	-28,606382	-57,304141	Ku+Na+AbA90517BA
PC	Ku	NA	10-05-2017	-28,607607	-57,304904	KuA100517BA
PC	Ku	NA	04-10-2017	-28,614916	-57,292228	KU041017BHA
PC	Fa	NA	09-10-2017	-28,631615	-57,359493	FaA091017BA
PC	Fa	NA	16-10-2017	-28,623498	-57,352014	FaA161017S
PC	Fa	NA	06-11-2017	-28,633451	-57,436725	FaA61117BH
PC	Fa	NA	13-11-2017	-28,624137	-57,398979	Fam131117BH
[truncated: 579 more rows]
